# Supplementary material for: Non-contact hemodynamic imaging reveals the jugular venous pulse waveform
Source: Sci Rep. 2017 Jan 9;7:40150. doi: 10.1038/srep40150 (PMC5220303; doi:10.1038/srep40150)
Supplement: Supplementary Dataset 1 [file srep40150-s3.xlsx]

## Sheet: P01
Time (s)	Ground Truth	Positive 1	Positive 2	Positive 3	Positive 4	Positive 5	Negative 1	Negative 2	Negative 3	Negative 4	Negative 5
0	341	0.0012615	0.00072114	0.0017816	0.00069511	0.0026286	-0.0014782	-0.0010487	-0.00083501	-0.0017604	-0.00093255
0.016675	338.62	0.001261	0.0010992	0.00097466	0.0011207	0.0021857	-0.00035019	-0.0010455	-0.00064189	-0.0011438	-9.06e-05
0.03335	333.71	0.00033381	0.0013335	0.00082492	0.0010914	0.0021123	-0.00027654	-0.00068311	-0.00014705	-0.001676	-0.00024551
0.050025	329.31	0.00066022	0.00024423	0.0011131	4.57e-05	0.0010732	-3.17e-05	-0.00056937	0.00013672	-0.0016759	0.0001125
0.0667	325.61	0.00082317	0.0010824	0.00060749	0.00036402	0.0017665	-0.00055692	-9.61e-05	-0.0002132	-0.00041434	0.0002996
0.083375	320.21	0.00035931	-0.00038029	0.00053975	-0.00068106	0.00061399	0.0014004	0.00021142	7.06e-05	-0.00038602	2.1e-06
0.10005	317.51	-0.00024057	0.0010039	-0.00040323	-0.00030961	0.00034169	0.00047489	0.0002424	0.00074689	-0.00018931	0.0012732
0.11673	311.88	-0.00010518	-0.00045885	-0.00041643	-0.00065973	-0.00044115	0.00066295	0.00032879	0.00051761	0.0001198	0.00060459
0.1334	310.37	-0.00029665	0.00023477	-0.00045709	0.00043358	-0.0014503	2.34e-05	0.00049828	0.00040916	-0.00013209	0.00044964
0.15008	307.76	-2.53e-05	0.00081371	-0.00016978	-0.00026449	3.44e-05	0.00052542	0.00016976	0.00099513	0.00045803	0.00052287
0.16675	304.35	-0.00035318	0.00067334	0.00033636	-0.00040107	-0.00072073	0.0018277	0.0010869	0.00061499	-0.00027055	0.0007673
0.18343	302.53	-5.49e-05	0.00033147	-0.00090797	-0.00045754	-0.0012207	0.0019876	0.001146	0.00053685	0.00074101	0.00046972
0.2001	299.09	-0.0010908	-0.0013897	-0.001523	-0.0007279	-0.0003889	0.0011475	0.0012053	0.00039839	-4.34e-05	0.00014369
0.21678	298.68	-0.0012012	-0.0008985	-0.0011821	-0.00091816	-0.0021079	-6.29e-05	0.00065544	-0.00031312	1.45e-05	0.00061623
0.23345	296.96	-0.001747	-0.00037855	-0.0011692	-0.00092149	-0.0017592	0.0014673	0.00063182	0.00081571	-3.95e-05	-0.00022318
0.25013	295.28	-0.001477	-0.001037	-0.0021944	-0.0013256	-0.0014674	0.00042774	0.00019312	0.0012207	0.00063649	0.00024914
0.2668	295.09	-0.001316	-0.0019823	-0.0013353	-0.0016496	-0.0021391	-9.74e-05	0.00022502	0.0021697	0.0017348	0.00035076
0.28348	293.29	-0.002406	-0.0032138	-0.0025246	-0.0017867	-0.003122	-0.00050836	-0.00029637	0.00067198	0.00050207	-0.0011726
0.30015	294.38	-0.0017288	-0.0024666	-0.0021031	-0.00155	-0.0038219	-0.00083372	-0.00076216	0.0014693	0.0017135	-0.0014985
0.31683	292.01	-0.0024384	-0.0013171	-0.0022824	-0.0013134	-0.0032497	-0.0012161	-0.00061954	0.0019347	0.0011274	-0.0012835
0.3335	293.13	-0.00018272	-0.0019477	-0.0014786	-0.0013705	-0.0029038	-0.00068653	0.00015946	0.0010107	0.00071054	-0.001211
0.35018	292.99	-0.001329	-0.0014587	-0.001221	-0.00051904	-0.0032657	-0.00069871	-0.00058303	0.00066053	0.001249	-0.00031205
0.36685	293.91	-0.0010053	-0.0014006	-0.0013188	-0.00022848	-0.0025242	-0.00096766	0.00025145	-8.17e-05	0.00117	-0.00083829
0.38353	302.95	-0.0011987	-0.00094037	-0.00062362	-0.00071318	-0.0020373	-0.00015325	0.0002006	-0.00019069	0.0016533	-8.18e-05
0.4002	315.92	-0.00073872	-0.00071001	-0.00063927	-0.0005828	-0.0017769	-0.00076494	-1.63e-05	-0.00023969	0.0015188	-9.51e-05
0.41688	338.23	-0.00079585	9.55e-05	-0.00049067	0.00010949	-0.00038206	-0.00069239	-0.00017778	-0.00031917	0.00031777	0.00026235
0.43355	360.34	0.00064584	-0.00013419	-0.00023239	0.00029401	-0.0012276	-0.0012757	-6.26e-05	-0.0013629	0.00066145	-0.0019459
0.45023	384.65	0.00067088	-0.00091001	0.00065601	-0.00010978	5.48e-05	-0.0012036	-0.00097084	-0.00038892	5.12e-05	-0.00076299
0.4669	405.42	0.0010235	0.00061486	0.00069606	7.54e-05	0.00040142	-0.00081823	-0.00010886	-0.00086133	0.00092885	-0.00063411
0.48358	419.92	0.0018407	9.76e-05	0.00048997	0.0010909	0.00074856	-0.00088912	-0.0009895	-0.00073173	0.00071202	-0.00036266
0.50025	430.71	0.00099343	0.00087551	-0.00026319	0.0012237	0.00095417	-0.00064657	-0.00084677	-0.0010846	-0.00043036	-0.00029082
0.51693	434.82	0.00055624	0.0011934	0.0011476	0.0011158	0.001331	-0.00043266	-0.00028905	-0.00029343	0.00047573	-0.0006468
0.5336	437.44	0.00033779	0.00033109	0.00061411	0.00031241	0.00242	-0.00096038	0.00013058	-0.0009789	0.00014745	-0.0016011
0.55028	433.8	0.0015111	0.00064943	0.00090326	0.00079471	0.0014612	-0.00066131	-0.0007227	-0.000189	-0.0011618	-0.0016148
0.56695	430.81	0.0015392	0.00096827	0.0013851	0.0013851	0.0019542	-0.0011037	-0.00022019	-0.00033363	-0.00042417	-0.00037403
0.58363	425.47	0.0011857	0.00042375	0.0014839	0.00098491	0.0020783	-0.0010045	-0.00038168	0.00069658	-0.00010676	-0.00098639
0.6003	418.24	0.0007784	0.0013194	-0.00033444	0.0012552	0.0014351	-0.00053459	-0.00084738	0.00052024	4.25e-05	-0.00037227
0.61698	413.59	-0.00071835	-0.00057685	0.00014907	-8.05e-05	0.00028164	-0.0014048	-0.001451	0.00055427	-4.63e-06	-0.00081323
0.63365	405.16	-0.00046999	0.000578	0.0007433	0.00056561	0.00063577	-5.09e-05	-0.00097636	0.00034634	-0.0001639	-0.00082609
0.65033	398.53	0.00010621	-0.00059727	0.00090014	-0.00068759	-0.000174	-0.0016056	-0.0010822	0.00019797	-0.00046337	-0.0012093
0.667	390.58	-0.0002709	-0.00050599	0.00097569	0.0011378	0.00032426	-0.00050858	-0.00071777	0.00062152	0.00027493	-0.00079383
0.68368	382.99	0.00063411	0.00093871	0.00028482	0.00050097	0.00048286	-0.00023797	-0.0005744	-0.00067345	3.14e-05	0.00085005
0.70035	377.05	0.00039457	0.0011178	0.00036221	0.00082908	0.00041531	6.14e-05	0.0010369	-0.00079406	-7.2e-05	0.00066735
0.71703	368.36	0.00072859	0.00066388	0.00082429	0.0012653	0.00091761	0.00090378	-3.79e-05	-0.0010961	-0.00014742	0.00011397
0.7337	365.53	0.0022651	0.0010459	0.0015345	0.00097889	0.0031301	-0.00013809	0.00032775	-0.00085736	1.43e-06	0.00081782
0.75038	359.96	0.00030778	0.00056457	0.0011488	0.0016848	0.0012725	-0.0008079	0.00055531	-0.0026047	-0.00094345	-0.00030546
0.76705	359.3	0.0010534	0.0015531	0.0013675	0.0011855	0.0017224	0.00049151	-0.00013073	-0.0013157	-0.00040258	0.00054227
0.78373	358.14	0.00089941	0.0010441	0.0010114	0.00090147	0.0025726	-0.00054885	-0.00051164	-0.0021326	-0.0010393	0.0010485
0.8004	356.53	0.0014013	0.00062256	0.0015066	0.00064507	0.0024561	0.00038057	-0.00031096	-0.0019882	-0.0021237	0.00052679
0.81708	354.82	0.00094855	0.00074897	0.0016463	0.0007912	0.0017999	-0.00028783	-0.00069107	-0.0018748	-0.0015842	-0.0004506
0.83375	352.14	0.0016432	0.0011642	0.0011013	0.0011524	0.0025975	0.0006144	-0.00093232	-0.0012811	-0.00068022	0.00022897
0.85043	350.85	0.001656	0.0012346	0.0020938	0.0011393	0.0033117	-0.00076625	-0.00056443	-0.00074817	-0.0011216	0.00045276
0.8671	345.98	0.00027761	-7.67e-05	0.0019623	-0.00018533	0.0024311	-0.00060511	-2.98e-05	-0.0007579	-0.0012828	0.00059186
0.88378	342.16	0.0014381	0.00059962	0.0019416	-3.65e-05	0.0017519	-0.00050027	0.00028413	0.00019512	-0.0015564	-0.00012501
0.90045	338.65	0.00036131	0.00044171	0.00087938	0.00019319	0.0021845	0.00046172	0.00018317	-0.0005994	-0.001634	-0.00029805
0.91713	334	0.0012502	0.00019816	0.00033978	0.00023614	0.0022482	0.00013997	0.00041522	-0.00031064	-0.0011517	-1.31e-05
0.9338	330.44	0.00042031	0.0017414	0.0010073	0.0010028	0.0016866	0.001333	0.00039862	0.00054985	0.00019996	0.00030156
0.95048	325.12	0.00062803	0.00031773	0.00090808	0.00037724	0.00067115	0.00075564	0.00082606	0.00074692	-0.00046736	0.00047467
0.96715	322.62	0.00039974	0.0013148	0.00017918	-0.0002475	0.00031142	0.00063654	9.05e-05	0.0012448	-0.00074203	-6.52e-05
0.98383	318.8	-0.00023704	-0.00056746	-0.0001924	-0.0010319	-0.00021778	0.0006613	0.00035309	0.0015914	-0.00011967	-0.00028957
1.0005	314.25	-0.0017445	-8.83e-05	-0.00050837	-0.00021071	-0.00085949	0.0013729	0.00089367	0.0010325	0.00013825	0.00042997
1.0172	311.6	-0.00020033	-0.00070191	-0.00038547	-0.0005396	-0.0014433	0.001743	0.00027122	0.0012872	0.00062071	0.0016663
1.0339	308.32	-0.00089007	-0.0012571	-0.00080965	-0.0011622	-0.0016289	0.00097078	0.00050858	0.00036562	0.00020524	0.000845
1.0505	306.69	-0.00087086	8.66e-05	-0.0003022	-0.00058091	-0.0012461	0.0012859	0.0013291	0.0011615	0.0004071	0.0010261
1.0672	303.96	-0.0012872	-3.64e-05	-0.0016559	-0.00050747	-0.0019414	0.001002	0.0012911	0.0011128	-3.62e-05	0.0002367
1.0839	303.3	-0.0014581	-0.0010506	-0.0013394	-0.00029996	-0.0013591	0.0017484	0.0015314	0.0016968	-5.87e-05	0.00062061
1.1006	299.72	-0.0010024	6.99e-06	-0.0015971	-0.0011355	-0.001798	0.0012668	0.00088528	0.0019485	0.00090108	0.0014924
1.1172	297.38	-0.00062798	5.81e-05	-0.0011156	-0.0015961	-0.00252	0.0020158	0.001266	0.0018375	9e-06	0.0019084
1.1339	297.94	-0.0022415	0.00022489	-0.0020291	-0.0018425	-0.0024191	0.0018511	0.0015091	0.0025106	0.00071648	0.0018967
1.1506	296.07	-0.0020577	-0.0013055	-0.0017112	-0.0019283	-0.00331	0.001116	-4.86e-05	0.0017644	0.0018741	0.00025643
1.1673	296.22	-0.0014381	-0.00090813	-0.0025415	-0.0020406	-0.0034069	0.00052538	-2.56e-05	0.001923	0.0018806	-0.00049491
1.1839	293.97	-0.0014444	-0.0013155	-0.0026058	-0.00084289	-0.0035318	0.00045028	0.00058016	0.0023222	0.0014096	4.06e-05
1.2006	294.51	-0.0019679	-0.0014923	-0.0022871	-0.0014095	-0.0038263	0.00069051	0.00027254	0.0022982	0.0022876	-0.00019357
1.2173	294	-0.0022731	-0.0013813	-0.0023507	-0.0021091	-0.0046866	-0.00029578	0.00035373	0.0010064	0.0005814	-0.00042616
1.234	294.73	-0.0012988	-0.0015574	-0.001484	-0.0012851	-0.0027713	-0.00082372	0.00054664	0.0023381	0.002527	0.0010572
1.2506	298.12	-0.0013042	-0.00066914	-0.00091739	-0.00027277	-0.0032917	0.00050423	-6.3e-05	0.00095388	0.0031815	0.00091317
1.2673	306.36	-0.0014999	-0.00093079	-0.0020196	-0.00075828	-0.0017418	-0.00010753	0.00054717	0.00068494	0.0012217	-0.00034376
1.284	325.56	-0.0010961	-0.00030018	-0.0010418	-0.00073503	-0.0023185	0.00022383	-0.00025459	-0.00030787	0.0013419	-0.00019901
1.3007	347.12	-0.00071904	0.00053288	-0.00044602	-0.00092535	-0.0015043	-0.00064233	-0.00027991	-0.00081961	0.00095689	0.0003187
1.3173	374.37	6.77e-05	0.00018593	-0.00039729	-1.82e-05	-9.18e-05	0.00071861	0.00055429	-0.00042974	0.0011335	0.00038082
1.334	396.98	-0.00048103	-0.0001604	-0.00073137	-0.00015415	-0.001207	-0.0001459	-0.00035578	-0.0013051	-0.00026124	-0.00055537
1.3507	415.95	0.00079818	0.00038628	0.00071638	0.0015857	0.0016021	-3.88e-05	0.00023058	-0.0005873	0.0017677	8.09e-05
1.3674	431.38	3.2e-05	0.00012733	0.00030119	0.0013434	0.00054387	-0.00058694	-0.0002347	-0.00044264	-0.00027304	-0.00042374
1.384	439.01	0.00063071	0.00099222	0.0004626	0.0012627	0.0017353	-0.00096275	-0.00036683	-0.00090154	1.53e-05	-0.00066975
1.4007	445.04	0.00093018	0.00087832	0.00087176	0.0010486	0.0011062	-0.00022539	0.00022178	-0.001843	0.00010724	0.00014234
1.4174	444.05	0.00024796	-4.13e-05	0.00032209	-7.52e-05	0.0013609	-0.00094166	-0.0014312	-0.0020043	-0.00092243	-0.00090029
1.4341	441.1	0.0014772	0.0009117	0.00095257	0.0012123	0.001845	-0.00063036	-0.00092476	-0.0010548	-0.00018645	-0.0010276
1.4507	438.19	0.00055068	-0.00029452	0.00070653	0.00051828	0.001761	-0.00023251	0.00030262	-0.001671	-0.00040385	-4e-05
1.4674	431.55	0.0013723	0.00068829	0.0013394	0.0010039	0.0018779	0.00070874	-7.53e-05	-0.00066476	-0.00042539	-0.00030715
1.4841	425.95	0.0014852	0.00028958	0.0014796	0.00087413	0.0013984	0.00082322	-0.00012008	9.16e-06	-0.00044739	0.00079848
1.5008	418.06	0.00061622	0.0011301	0.0012918	0.00018274	0.0018319	-0.00060245	-0.0005241	-0.001065	-0.0013664	1.98e-05
1.5174	412.06	0.00034904	0.00044455	-0.00032045	0.00029573	0.00087199	-0.00045785	-0.00067823	-0.0011478	-0.00052097	-0.0006711
1.5341	404.17	0.00054678	0.00073906	0.00089236	0.00011502	-8.52e-05	-2.72e-05	-0.00019503	-0.00075124	-0.00082485	-0.00033258
1.5508	396.37	-0.00010008	-0.00040543	0.00084545	0.0011137	0.00023921	-0.00056539	-1.56e-05	-0.0003265	-0.00070901	0.00015039
1.5675	389.38	0.00061811	0.00058118	0.0013759	0.0012026	0.0016471	-0.00013311	-0.0001124	-0.0010177	-0.00050975	0.0008066
1.5841	381.31	0.001256	0.00021528	0.0012218	0.0016409	0.001207	0.00038576	0.00070555	-0.0012294	0.00047411	0.00023565
1.6008	376.27	0.00012103	0.0001956	0.0007674	0.00023103	0.0012813	-0.0002643	0.00080401	-0.0024954	-0.0002254	-7.64e-05
1.6175	369.65	0.0023178	0.00029174	0.00072577	0.00016184	0.00095914	-0.0001433	0.00015509	-0.00202	-0.00053287	0.00027004
1.6342	366.15	0.0012932	0.00084937	0.0022223	0.0020498	0.0016636	0.00054914	0.00039333	-0.0026889	-0.00014034	0.0016188
1.6508	364.16	0.0012806	-0.00017619	0.0010031	0.00082951	0.0021427	-0.00035524	-3.25e-05	-0.0032094	-0.00058962	0.001168
1.6675	361.43	0.00099622	0.00044002	0.0014594	0.0015132	0.0021966	0.0010236	0.00040093	-0.0028911	-0.0014597	0.0010049
1.6842	361.69	0.0012863	-0.00052631	0.001231	0.0012598	0.0014551	-0.00076349	-0.00041112	-0.0024246	-0.0013222	0.0005291
1.7009	358.01	0.0015504	0.0003788	0.0027336	0.0010608	0.0032226	0.00070183	0.00024493	-0.0020501	-0.00073731	0.0011693
1.7175	356.56	0.0012695	4.68e-05	0.0016015	0.0010769	0.0026555	0.00091316	0.00023713	-0.0017077	-0.0012739	0.0015255
1.7342	353.76	0.001727	0.00014722	0.0023654	0.00039742	0.0027745	0.00098252	0.00092255	-0.0020289	-0.00038261	0.00099696
1.7509	348.87	0.0015848	0.00013307	0.0020871	0.0004954	0.0032091	0.00059596	-0.00046869	-0.0022018	-0.0012015	0.0006702
1.7676	345.38	0.00199	-0.00011077	0.0010145	0.00096907	0.0025339	-0.00021744	0.00066061	-0.0013838	-0.00098459	0.00051642
1.7842	339.43	0.0014676	-9.5e-05	0.0011778	0.00098803	0.0021175	0.00099506	-0.00075668	-0.0013196	-0.0015809	0.00067829
1.8009	336.52	-0.00068969	-0.00059662	0.00060176	-0.00011705	0.0011339	-0.00024495	-0.00062312	-0.0015281	-0.00055355	0.00081303
1.8176	330.9	0.001136	0.00016833	0.00057523	0.00043841	0.0016605	0.00045515	0.0003138	-0.00059411	-0.0007318	0.0011206
1.8343	326.45	0.0015449	7.05e-05	0.00027559	0.00091428	0.002189	4.37e-05	0.00053169	-0.0005348	-0.0013872	0.00065811
1.8509	322.58	0.00053528	0.00017471	0.00052499	0.00082816	0.0012389	0.00051694	0.00063935	0.00084978	-0.0011751	0.0010825
1.8676	318.34	-3.64e-05	-6.6e-05	0.00033673	-0.00099691	0.00074603	0.0010765	0.00083066	-0.00075183	-0.0010479	0.00039424
1.8843	316.19	-0.00044343	-0.00024857	-0.00017942	-0.00065429	-0.00082447	0.0013514	-0.00058337	-9.38e-05	-0.00075339	0.0015638
1.901	311.24	-0.00068621	0.00028875	-0.00039344	-0.0008462	-0.00071748	0.00014329	-0.0001145	0.00086532	-0.00012324	0.0013347
1.9176	309.74	-2.92e-05	-0.00089976	-0.0010994	-0.00079722	-0.00035375	0.00064709	-0.00036463	-0.00025785	1.53e-06	0.00056415
1.9343	305.94	-0.00051615	0.00055907	-0.0009837	-0.00072131	-0.00052844	0.0012657	0.0004929	5.38e-06	-0.001248	0.00059438
1.951	303.79	-0.00094791	-0.00031242	-0.00053908	-0.00083244	-0.00061694	0.00071493	0.0016288	0.00069027	-0.00034019	0.0009111
1.9677	302.06	0.00014645	0.00028421	-0.00094245	-0.00083652	-0.00070452	0.00064958	0.0003269	0.00049949	-0.0013948	0.0010003
1.9843	300.27	-0.001483	-0.00012589	-0.00082547	-0.0020963	-0.00056422	0.0001569	0.0007153	0.00033821	0.00024065	0.00051932
2.001	299.85	-0.00071548	-0.0001039	-0.0010092	-0.0016196	-0.0022668	0.0015182	-5.88e-05	0.00077996	-8.7e-05	0.0010954
2.0177	297.01	-0.0012818	-0.00028288	-0.0016574	-0.001196	-0.0019269	0.00045521	0.00052405	1.4e-05	-0.00030301	0.00067298
2.0344	297.71	-0.0017659	-0.0013813	-0.0019771	-0.0020548	-0.0018131	-0.00046399	-0.00035978	0.00027372	-0.00015501	-0.0004046
2.051	296.11	-0.0014062	-0.00040943	-0.0015586	-0.0010437	-0.0015288	-7.24e-05	-0.00021927	0.0010163	0.00016081	-8.4e-05
2.0677	296.37	-0.0013185	-0.00061587	-0.0021512	-0.0012883	-0.0030007	-0.0010194	0.00014294	0.0020617	0.0010096	-0.00076075
2.0844	296.12	-0.0015028	-0.00090809	-0.00096689	-0.00083812	-0.0018377	0.00045446	-7.57e-05	0.00074986	0.0015216	-0.00098092
2.1011	295.08	-0.0027473	-0.00094115	-0.0021609	-0.002178	-0.0025723	-0.0011762	-7.27e-05	0.0016135	0.0014995	-0.0014286
2.1177	296.91	-0.0012451	0.00026284	-0.0012226	-0.0008198	-0.0020319	6.91e-05	-0.0009269	0.0019335	0.0021796	-0.00079371
2.1344	300.17	-0.0011569	-0.00057484	-0.0014597	-0.000423	-0.002709	-0.0007074	-0.00045343	0.0018304	0.0012857	-0.0015543
2.1511	310.67	-0.0010686	5.48e-05	-0.0017513	0.00013445	-0.0012614	-0.00071526	-0.00056049	0.00076029	0.00050441	-0.0011472
2.1678	327.67	-0.0011707	-0.00086799	-0.00032003	-0.0007256	-0.0014001	-0.00078033	7.94e-05	-0.00018795	0.00045293	-0.00048368
2.1844	351.72	-0.0013815	-0.0005252	-0.00091269	-0.001104	-0.0013119	-0.00070341	-0.00069117	-4.9e-05	0.00065378	-0.00061782
2.2011	377.13	1.41e-05	-0.00012431	-0.0004383	0.00028235	-0.0011383	-0.0010253	0.00011489	-3.57e-07	-0.00021208	-0.0011222
2.2178	400.74	0.001248	0.00039229	0.00036495	0.00033178	-0.00011357	-0.00057919	0.00050637	0.00010903	-4e-05	-0.0016834
2.2345	419.16	0.00065538	0.0011112	0.00084013	0.0010238	0.00096917	-0.00098726	0.00051049	-5.3e-05	0.0002161	-5.24e-05
2.2511	432.75	0.00079919	0.0012549	0.00090463	0.00051128	0.00060415	-0.00039982	0.0005977	0.00017804	-0.00076241	-0.0013264
2.2678	441.22	0.00072511	4.64e-05	0.00072278	0.00058788	0.00043828	-0.00049588	-0.00031108	-0.00031524	0.00053116	-0.00094906
2.2845	444.67	0.00089661	0.00085294	0.0016645	0.0010662	0.0016644	-0.00096232	-0.00055566	6.77e-05	-8.35e-05	-0.00074281
2.3012	444.25	0.00049589	0.0013726	0.0011814	0.00095577	0.0019252	-0.00046192	-0.00096598	-0.00024335	-0.00027736	-0.00090702
2.3178	444.51	0.00058603	0.00056841	0.00091792	0.0013007	0.0015326	-0.0001327	8.89e-05	-0.00031219	-0.00083596	-0.00050222
2.3345	438.16	0.00097626	0.00085867	0.00054516	0.00062849	0.00051601	-0.00068634	-0.00084693	0.00016332	-0.00066564	-0.00072421
2.3512	434.92	0.0024857	0.0012935	0.0010764	0.0018576	0.0025106	9.7e-05	-0.00023458	0.00073052	0.00031828	-0.00054804
2.3679	427.74	0.00039455	3.08e-05	0.0014161	0.00089091	0.0021471	-0.0010269	-0.00036871	0.001662	-0.00038156	-0.0011408
2.3845	422.7	0.0013306	0.0012146	0.0010711	0.00029988	0.00019426	-0.000615	-0.00083455	0.0012935	-9.95e-05	-0.001051
2.4012	416.15	0.00038605	-0.00019057	-1.27e-05	0.00053856	0.00048468	-0.0011424	-0.0008582	0.0013192	0.00080033	-0.00047784
2.4179	409.91	0.00015054	0.000102	-0.00013804	-0.00015881	6.61e-05	-0.0016417	-0.0004121	0.001013	-0.00037741	-0.0011858
2.4346	402.54	0.0002148	-0.00023752	-0.0002633	0.00050809	-1.2e-05	-0.0012036	0.00020002	0.00028443	0.00080275	-0.00075606
2.4512	392.89	-0.00034707	0.0006024	0.00043231	-0.00048295	-0.00079843	-0.00082299	-0.00018344	-0.00026146	-0.00015082	-0.0011519
2.4679	387.32	0.0001258	-0.00031142	0.00019763	0.00045147	5.91e-05	6.93e-05	0.0006776	-0.00056452	0.00041152	-0.0014627
2.4846	379.56	0.00068068	0.00098957	0.00081141	0.00053036	6.63e-05	0.00053444	0.00098551	0.00067483	0.0011146	0.00013224
2.5013	373.27	0.0009088	0.00042132	-0.0007363	0.00047559	0.00041379	-0.00065174	0.00071216	-0.0001102	0.00013234	0.00081682
2.5179	369.57	0.00015621	0.00097545	0.00012305	0.0013844	0.0011869	0.00055181	-3.69e-06	-0.00071243	2.07e-05	0.0004469
2.5346	365.26	0.0012289	0.00092575	0.0011473	0.0015707	0.00039965	0.00016102	0.00046965	-0.00089053	0.00033017	0.00041841
2.5513	364.44	0.00066675	0.00079006	0.0014326	0.00082003	0.0013428	5.43e-05	0.00022379	-0.0001611	0.00016225	0.00024708
2.568	360.01	0.00024103	0.00071221	0.00070463	0.00015024	0.0017469	-0.0011336	-0.00043674	-0.00079032	-0.0012962	0.0004455
2.5846	359.05	0.00022376	0.0011525	0.00077054	0.00047008	0.0013844	0.00063603	3.59e-05	0.00045568	-0.0003421	0.0007859
2.6013	355.81	0.00066929	0.0005285	0.00061731	0.00025498	0.00096505	7.21e-05	-0.00062473	-0.00038322	-0.00031366	0.00035689
2.618	352.72	0.00086958	0.0011417	0.0010386	0.00062818	0.001652	0.001871	0.00040048	0.00056326	-0.00045364	0.0012091
2.6347	350.13	0.0017784	0.0010358	0.0013229	0.0011084	0.0016291	0.0011343	0.00065166	2.91e-05	-0.00011652	0.00077904
2.6513	345.14	0.00031612	0.0009012	0.00089498	0.00035777	0.00049959	0.00048299	-0.00031396	0.00091808	-0.00045304	0.00086129
2.668	341.77	-0.00057315	-6.7e-05	0.00052165	0.00011535	7.91e-05	-2.62e-05	-0.00078174	0.00071916	-0.0010139	-0.00022405
2.6847	335.73	0.00098689	0.0018406	9.33e-05	0.00091566	0.00059312	0.0010008	0.00068484	0.001551	0.00016521	0.0012522
2.7014	332.51	-9.43e-05	0.00055506	0.00070399	-0.00037015	-0.00025364	0.00088877	0.00027143	0.00029522	0.00044645	0.00067797
2.718	328.38	0.00062096	-0.00035555	-0.00068218	-0.0013877	-0.00039274	0.0010608	-0.00016966	-0.00026242	-0.00028325	0.0013563
2.7347	322.74	-0.00016151	0.0001417	-0.0007018	-0.00016222	0.00045865	0.00069132	0.00082659	-0.00027419	-0.00056346	0.00061018
2.7514	319.37	-1.92e-05	-0.00030948	-0.00025755	-0.00032615	-0.00081503	0.00083363	0.00085489	0.0014408	0.0001109	0.00088863
2.7681	314.99	0.00012255	-0.00081819	-0.00079776	-0.00043712	-2.27e-05	0.00066218	0.00085524	0.00079597	0.00016776	0.0013659
2.7847	312.61	-0.0017485	-0.00032227	-0.0011473	-0.00089583	-0.00098656	0.00043318	0.00046812	0.00045565	-0.00095429	0.0013299
2.8014	308.86	-0.0011194	0.00017338	-0.0019069	-0.00071411	-0.00047983	0.0013421	0.001021	8.67e-05	-8.32e-05	0.0010085
2.8181	306.09	-0.0010074	-0.0005667	-0.00081115	-0.00058641	-0.0016152	0.0020231	0.00021845	0.00086931	3.02e-05	0.0014268
2.8348	302.74	-0.00081466	-0.0012207	-0.0014636	-0.00051278	-0.00082855	0.0015067	0.00096404	0.0013511	0.00034056	0.0010469
2.8514	300.07	-0.0011937	-0.00038278	-0.0011342	-6.58e-05	-0.0019661	0.0011321	0.00065842	0.0010772	0.0012697	0.0011504
2.8681	299.82	-0.0010029	-0.0013538	-0.00064171	-0.0019426	-0.00095642	0.0020385	0.0010438	0.00019944	-0.00013362	0.001253
2.8848	296.9	-0.0023342	-0.00066108	-0.0013518	-0.00093712	-0.0016163	0.0011209	0.0013181	0.00017092	0.00031785	0.0011838
2.9015	297.97	-0.0016297	-0.001576	-0.0015168	-0.0011868	-0.001684	0.0011993	0.00062381	-0.0005519	-0.00024162	0.0014838
2.9181	294.62	-0.0010073	-0.0024909	-0.0023102	-0.0016773	-0.0023748	0.0010774	-0.00070579	0.00060277	-0.00043559	0.00064403
2.9348	293.07	-0.0019616	-0.00071142	-0.0011676	-0.0014215	-0.0027844	-0.00049626	0.0003953	0.00051825	0.0006067	-0.00011084
2.9515	293.82	-0.00047187	-0.0014855	-0.001636	-0.0012999	-0.0013316	-5.17e-05	0.00055653	0.0013742	0.0017349	-0.00029798
2.9682	292.98	-0.0012386	-0.0016866	-0.00084999	-0.0010455	-0.0020841	-0.00088741	0.00033008	0.0017776	0.00069784	-0.00085573
2.9848	293.03	-0.00029411	-0.0019172	-0.0011843	-0.00020439	-0.0023577	-0.00013284	0.0002411	0.0011216	0.00092669	-0.00044877
3.0015	293.04	-0.001362	-0.0012887	-0.00048199	-0.00056585	-0.0015597	-0.001028	-0.00089812	0.0006493	0.00084663	-0.0016906
3.0182	293.82	-0.0011808	-0.0017507	-0.00060002	-0.00087456	-0.0019217	-0.0011004	-0.00032599	-0.00030559	0.00062637	-0.0019682
3.0349	298.15	0.00014133	-0.00072238	-0.00055521	0.00012469	-0.0012682	-0.0013731	-0.00030695	-0.00032073	0.00051893	-0.00079959
3.0515	307.76	-0.00035931	-0.0004693	0.00014433	0.00029524	-0.00058766	-0.00099414	-0.00031648	0.00036162	0.00060861	-0.0011658
3.0682	326.84	-0.00039861	-0.00084853	0.00067925	0.00049181	-0.00089846	-0.0012132	-0.00035461	-0.00064935	0.00097983	-0.00076699
3.0849	348.83	0.00021378	-8.07e-05	0.00014701	0.00047381	-0.00061705	-0.00089434	-0.00025568	0.00024739	0.0011828	-0.0017611
3.1016	374.57	-0.00039868	0.00039951	0.00070733	0.00074919	8.72e-05	-0.00088959	-0.00018543	-0.0014562	-0.0003006	-0.00091185
3.1182	396.78	0.00037496	0.0002182	-0.0001274	0.00091695	0.00045066	-0.0011706	-0.00080659	-0.00073898	-0.0005467	-0.0016825
3.1349	414.3	3.24e-05	0.0010991	0.0010325	0.00087008	0.001861	-0.00088538	-0.00046257	0.00013134	0.00041549	-0.00046763
3.1516	428.82	0.0011312	0.0018359	0.0018095	0.00079577	0.0021086	-0.0009428	-0.00017486	-0.00054024	-0.00072907	-0.0012708
3.1683	435.39	0.00070486	0.00078927	0.00061564	0.00050689	0.0015042	-0.0019674	-0.0004683	-0.00087755	-0.0011427	-0.0014226
3.1849	442.11	0.0013394	0.0012941	0.00054263	0.00059163	0.00078542	-0.0013188	-0.0018112	-9.44e-05	-0.0014997	-0.0010939
3.2016	441	0.001129	0.00038996	5.88e-05	0.00024796	0.00083006	-0.0011546	-0.0015277	-0.00048987	-0.0012111	-0.00068179
3.2183	439.31	0.00059107	0.00040447	0.0016248	0.00086597	0.0010715	-0.00070824	-0.00091426	-0.00018823	-0.0011467	-0.00095326
3.235	436.6	0.0014134	0.00067664	0.0016585	0.00073467	0.0013682	-0.0015135	-0.00013611	0.00026607	-0.0005486	-0.0012267
3.2516	431.13	0.00081915	0.0010055	0.00059715	0.00087004	0.0014935	-0.0011563	0.00058602	-0.00018645	-0.00053981	0.00034426
3.2683	426.55	0.00052359	0.0012185	0.00021901	0.00060358	0.0012207	-0.00063042	-0.0010133	0.00011889	-0.00081158	-0.0012117
3.285	419.01	0.00066254	0.00036741	0.0015353	0.00055028	0.00040863	-0.00058935	-0.00015653	0.00081922	-0.0001562	-0.00044056
3.3017	415.69	0.000855	0.000521	3.4e-05	0.00020218	0.00030299	-0.0011752	-0.00076433	0.00040029	0.00038747	-0.00094934
3.3183	406.59	9.41e-05	0.00084605	0.0003637	-0.00025346	-0.00036994	-0.0010528	-0.00054528	-0.00022912	-0.00024896	-0.00080696
3.335	401.4	-0.00020501	0.00027956	-0.00018208	-0.0002023	-0.0005068	-0.00079007	-0.0017349	-0.00043352	0.00029533	-0.001348
3.3517	394.19	0.00050122	-0.00060326	-0.00018236	0.00056958	-0.00013612	-0.00050074	-0.0012983	0.00054357	0.00078404	-0.0016921
3.3684	385.92	0.00052644	5.43e-06	-4.71e-05	0.00027156	-4.98e-05	-0.00052584	-0.00075244	-0.00026403	0.00073883	9.14e-05
3.385	379.68	0.00090443	0.00021132	-0.00015871	0.00010632	0.00045941	-0.00069486	-0.00095313	-0.0011303	-0.00017748	-0.00074012
3.4017	373.09	0.00011123	1.42e-05	-8.02e-05	2.03e-05	8.98e-05	-0.00089404	-0.00065843	-0.00024131	-0.00036238	-0.00038035
3.4184	369.59	-0.0001931	0.00061992	0.0003525	-0.000494	0.0002279	-0.00029915	-0.0010275	-0.0005913	-9.73e-05	-0.000903
3.4351	364.75	-0.00082461	0.00013324	-0.00063669	-0.00018122	-0.0003429	-0.0017519	-0.00040436	-0.0016352	-0.0010117	-0.0010299
3.4517	361.39	-0.00096791	0.00030589	0.00034002	-2.97e-05	0.00047101	-0.0010757	-0.0003346	-0.00065267	-0.0015882	-0.00064744
3.4684	360.71	0.00057343	0.0011382	0.00033203	-0.00089412	0.000491	0.0002536	-0.00054232	-0.00021284	-0.00050788	-0.00023827
3.4851	357.14	0.00040038	0.00027425	0.00076029	3.15e-06	0.00022628	-0.0010345	0.00051927	-0.00010462	-0.00069064	0.00045362
3.5018	355.82	-0.00039935	0.00024218	-0.00094409	-0.00056974	0.00032777	-0.00039089	-0.00049233	-2.55e-05	-0.0013221	3.51e-05
3.5184	351.92	0.00010512	0.0003811	0.00065624	-0.00052932	8.79e-05	-0.00065842	-6.88e-05	-0.00033865	-0.0014477	-0.00072588
3.5351	349.26	-0.00061534	-0.00017045	-0.00039515	-0.00049	-0.00015363	0.00012482	-0.00086161	1.5e-05	0.00014079	-0.00015312
3.5518	345.75	-5.91e-05	0.00056872	-0.00038202	-0.00074557	-0.0013298	-0.00020258	8.41e-05	-0.0001446	-0.00068628	-0.00023548
3.5685	341.83	-0.00040146	4.3e-05	-6.97e-05	-1.4e-05	0.00034823	9.2e-06	0.00028307	0.00030219	0.00028583	0.00059033
3.5851	337.1	-0.0011798	-0.00019702	-0.00082398	-0.00088623	-0.0010584	0.00019129	-0.00029277	-0.00018796	0.00013437	-9.23e-05
3.6018	331.35	-0.00057344	-0.00061063	-0.00097867	-0.0010918	-0.0010526	0.00014452	0.00034591	0.00038218	-4.45e-05	-0.00040672
3.6185	328.87	-0.00081093	-0.00079615	0.00020374	-0.0010048	0.00019586	0.00063741	0.00026507	0.0010749	0.00056465	0.00032915
3.6352	322.96	-0.0016202	-0.0018434	-0.0013194	-0.001266	-0.0022332	-0.00063525	-0.000618	0.00052743	-0.00023127	0.00018229
3.6518	319.28	-0.0012355	-0.00143	-0.00060459	-0.0013683	-0.0016682	-0.00071383	-0.0001486	0.0013438	0.00018248	0.0005744
3.6685	314.45	-0.0018572	-0.0027376	-0.0015293	-0.0018452	-0.0016135	0.00017387	-0.0003708	0.0007077	0.00020354	-0.00045662
3.6852	311.39	-0.0013394	-0.0016402	-0.0013907	-0.0013626	-0.0013628	0.0011185	0.00017958	0.0012539	0.00053481	0.00095659
3.7019	308.7	-0.0023167	-0.0016331	-0.003217	-0.0011213	-0.0020181	0.00029642	0.00045278	0.00025707	0.00081083	0.00012154
3.7185	305.1	-0.0024534	-0.0024015	-0.0029998	-0.0013882	-0.0024209	0.00086905	3.4e-05	0.00041184	0.00058145	0.00019555
3.7352	303.14	-0.0015869	-0.0030851	-0.0026749	-0.0022963	-0.0028535	0.00013083	0.00024993	0.0016883	-6.87e-05	0.00038214
3.7519	299.92	-0.0021065	-0.0023672	-0.0024876	-0.0035244	-0.0024976	0.0012432	-0.00022597	-0.00012238	-0.00040828	8.4e-05
3.7686	298.78	-0.0024913	-0.0035408	-0.0023016	-0.0020348	-0.0031878	0.0017287	0.001454	0.001307	0.0006025	0.0012644
3.7852	297.1	-0.0023888	-0.0027978	-0.0015165	-0.0020922	-0.0032306	0.0010731	0.0010587	0.0014664	0.0010242	0.00030915
3.8019	295.18	-0.0029387	-0.0038025	-0.0026423	-0.0025505	-0.0030775	0.00084456	0.0011884	0.00026449	0.00049051	0.00014982
3.8186	295.5	-0.002567	-0.0030056	-0.0030052	-0.0013555	-0.0040261	0.00027358	-0.00034193	0.00015356	9.87e-05	0.00075767
3.8353	293.01	-0.0024676	-0.0026964	-0.0027423	-0.00088125	-0.0028039	0.00047116	-0.00046282	0.00034614	0.00046733	0.00031159
3.8519	293.71	-0.0017172	-0.0019872	-0.0022893	-0.0014757	-0.0029939	0.00078223	-0.00083312	0.0011753	0.0010342	-0.0005619
3.8686	292.07	-0.00093989	-0.002139	-0.0021372	-0.0011895	-0.0025357	-0.00038852	-0.00065175	0.0017334	0.0012647	-0.00046946
3.8853	293.11	-0.001821	-0.0033802	-0.0019858	-0.0022383	-0.0028975	-0.00050589	8.17e-05	0.0014141	0.0020315	-0.0010318
3.902	293.08	-0.0015613	-0.0027609	-0.0013163	-0.00099198	-0.0035705	-0.0015911	-0.00089903	0.00055101	0.00065989	-0.0014813
3.9186	292.02	-0.0010029	-0.0011669	-0.00092011	-0.00049277	-0.0023247	-0.0021642	-0.0012999	0.0019894	0.001682	-0.0023006
3.9353	293.87	-0.00063493	-0.0011505	-0.00090672	-0.0010356	-0.0017566	-0.00051936	-0.00090067	8.14e-06	0.0012698	-0.002269
3.952	297.35	-0.00064784	-0.00087642	0.00039133	-0.0001355	-0.00076409	-0.000183	-0.00058479	0.00017627	0.0017034	-0.00095977
3.9687	308.12	0.00042789	-0.000574	7.61e-05	0.00057837	-2.57e-05	-0.00058743	0.00069854	0.0012527	0.0023919	-4.8e-05
3.9853	324.71	0.00055122	0.00064775	0.00088258	0.00075768	0.0015071	0.00046057	0.00034964	-0.00030196	0.0020393	0.00023758
4.002	347.83	0.0019014	0.0018997	0.00045784	0.0023036	0.0017081	0.00011223	0.00038747	-1.13e-05	0.0013782	1.02e-05
4.0187	373.35	0.0025986	0.0016556	0.0024982	0.0025646	0.0017107	0.00027663	0.00053541	0.00073342	0.0022107	0.00063614
4.0354	393.13	0.0025868	0.0025345	0.002704	0.0025046	0.0023383	0.0017817	0.00068286	0.00032937	0.0014954	0.0015755
4.052	414.37	0.0021118	0.0027516	0.0032122	0.0026867	0.0036207	0.00071904	0.00013808	0.00010715	0.0010911	0.00063377
4.0687	424.52	0.0029202	0.0030555	0.0027608	0.0028159	0.0033409	0.00094013	0.0010041	-2.41e-05	0.0003504	-0.00047842
4.0854	434.36	0.0032656	0.0027836	0.0027216	0.0036439	0.0041996	0.00056215	0.00015381	-0.00036672	0.0024247	0.00085735
4.1021	438.88	0.0025741	0.0019075	0.0026557	0.0024336	0.0032107	0.00044078	0.00049305	0.00016705	0.0010093	0.00034183
4.1187	439.1	0.0022387	0.0026451	0.0020149	0.0015204	0.0032468	5.74e-06	0.00049986	0.00036845	-0.00012236	-8.84e-05
4.1354	438.39	0.0024229	0.0026346	0.0018138	0.0021895	0.0039952	0.00068271	-0.00015778	0.00035819	0.0009398	0.0013326
4.1521	433.98	0.0017076	0.0023656	0.0018878	0.0019752	0.0026406	-0.00077858	4.19e-05	-0.00019615	-0.0011454	0.00010363
4.1688	430.53	0.001512	0.0024721	0.00092166	0.0016014	0.0028512	-0.0012987	7.52e-05	3.49e-05	-0.0011224	-0.00092508
4.1854	424.53	0.0013993	0.0016002	0.0016826	0.000961	0.002438	-0.0013347	-0.0004728	-0.00051966	-0.0001442	-0.0014982
4.2021	419.5	0.0013968	0.0011041	0.00093777	0.0013932	0.0018278	5.41e-05	-0.00063381	-7.79e-05	-0.00037335	0.00037593
4.2188	414.24	0.0014773	0.0017892	0.0021945	0.00078198	0.0016735	-0.00069433	-0.00010366	-0.00030101	0.00029694	0.000286
4.2355	406.74	0.0018045	0.001439	0.00019178	0.00041317	-9.59e-05	-0.000958	-0.00012701	-0.00049439	-0.00010042	-0.00091445
4.2521	401.09	0.00052405	0.0012626	0.0006829	0.00071477	0.0011145	-0.0016202	-0.00078684	-0.0018649	3.63e-05	-0.00071987
4.2688	391.65	0.00063532	0.0012026	0.00079199	0.0010712	0.00082329	-0.00028788	-8.5e-06	-0.0013655	-0.00072581	-9.8e-05
4.2855	387.1	0.0010204	0.0020939	0.00071059	0.0012682	0.0017826	-0.0001234	-0.00083489	-0.0015606	-0.0015154	-0.0002165
4.3022	378.13	0.00034369	0.00074056	0.0017263	0.0015468	0.0013243	0.000127	-0.00025068	-0.0019372	-0.0014349	0.00026341
4.3188	372.81	0.0011128	0.00082781	0.0016473	0.0017463	0.001038	-0.00073454	-0.00091146	-0.002947	-0.0016632	-0.00025367
4.3355	368.36	0.0015563	0.0018088	0.002255	0.0010359	0.0029975	-0.00036952	0.00019832	-0.0022104	-0.0012745	0.00016967
4.3522	363.96	0.0023014	0.0015816	0.0015203	0.0014786	0.0034252	-3.91e-06	-0.0002417	-0.0024386	-0.00015572	0.00087865
4.3689	362.81	0.0017922	0.0013556	0.002487	0.00098474	0.0032858	-0.00026538	-0.00034964	-0.0020651	-0.0015639	0.00067561
4.3855	358.82	0.0015026	0.0015914	0.0020562	0.0013492	0.0027499	-0.00046925	-0.0013981	-0.0013608	-0.0016529	0.00015935
4.4022	357.97	0.0014052	0.0014252	0.0022025	0.0009646	0.0032963	-0.00033026	-0.00070402	-0.0016221	-0.0022469	0.00038472
4.4189	355.09	0.0011179	0.00088584	0.0016917	0.00025987	0.002593	-0.00081812	-6.48e-05	-0.0017034	-0.0023927	4.04e-05
4.4356	351.44	0.0016499	0.0012399	0.0012645	0.0016717	0.0031424	3.54e-05	-0.000754	-0.0013033	-0.0013892	0.00012412
4.4522	350.39	0.00030115	0.00015601	0.0010576	0.0011557	0.0020728	-0.00090759	-0.00033607	-0.00087371	-0.0015921	6.59e-05
4.4689	344.02	0.00069831	0.0014041	0.00033133	0.0016856	0.00217	0.00048993	-0.00044384	-2.23e-05	-0.0015148	-0.00041937
4.4856	341.79	0.00096013	0.00075338	-1.04e-05	0.00036785	0.0018707	0.00026165	-0.00044071	-0.00025817	-0.0019147	0.00080663
4.5023	335.63	0.00092283	0.00082323	0.0010726	0.00039001	0.001743	-0.00016549	-0.00063111	0.00013906	-0.0013896	0.0006931
4.5189	332.56	0.00061362	0.00049097	0.00029401	0.00027893	0.00073638	0.00075034	0.00078517	0.00029402	-0.0015941	6.69e-05
4.5356	327.49	-0.00034867	0.00076377	9.14e-05	0.00078415	0.00021372	-4.62e-05	0.00062291	0.00093156	0.00025005	0.0006108
4.5523	322.21	-0.0001116	0.00040415	0.00016314	-0.00026271	0.00014583	0.00067201	0.00026707	-3.23e-05	-0.00076982	-4.25e-05
4.569	319.98	4.43e-05	0.00033292	-0.00116	-0.0013081	-0.0011118	0.0013062	0.00074306	0.0016007	-0.00072294	0.00075978
4.5856	314.9	-0.00097034	-0.00034169	-0.00054026	-0.00029438	-0.00075331	0.0016274	0.00099792	0.00066501	0.00013795	0.0021064
4.6023	312.83	-0.00084095	0.00022083	-0.0010142	-0.0013659	-0.00079103	0.0014637	0.0012257	0.00039363	0.0010555	0.00099775
4.619	309.71	-8.49e-05	-0.00094142	-0.0008861	-0.00085993	-0.0019329	0.00081539	0.0011211	0.00090679	-0.00044367	0.00023333
4.6357	305.64	-0.00096236	-0.00020593	-0.0011406	-0.0010488	-0.001432	0.0026854	0.0012391	0.00075484	0.00041665	0.0014107
4.6523	304.26	-0.0012132	-0.0016543	-0.0010393	-0.00078319	-0.00098746	0.00075209	0.0001931	0.0009647	0.0015025	0.00039084
4.669	301.21	-0.0012463	-0.00089001	-0.0013754	-0.0021476	-0.0020437	0.00128	0.0012273	0.001718	-0.00030678	0.00045672
4.6857	300.78	-0.0016329	-0.0013034	-0.0017659	-0.002363	-0.0022221	0.0019814	-9.46e-05	0.00035565	0.0004688	0.001323
4.7024	297.97	-0.0016658	-0.001257	-0.0018009	-0.0019109	-0.0033903	0.001025	0.0007743	0.0011373	0.00023305	7.76e-05
4.719	298.09	-0.0019162	-0.0013828	-0.0017814	-0.001619	-0.0020983	0.0017005	0.00086782	0.0011029	0.00033431	0.00068858
4.7357	296.68	-0.0020307	-0.0018244	-0.0020077	-0.0014608	-0.0031258	0.0014335	0.0016281	0.0011283	0.0014474	0.00038716
4.7524	296.05	-0.0024714	-0.0020937	-0.0025617	-0.0022644	-0.0034179	0.00011032	0.0010571	0.0013644	0.0016893	0.00077179
4.7691	294.99	-0.0024502	-0.0013292	-0.0018046	-0.0021067	-0.0032299	0.00081811	-1.19e-05	0.0010863	0.00049715	-7e-05
4.7857	294	-0.0014772	-0.0029188	-0.0023587	-0.0017889	-0.0038901	0.00038407	0.00033395	0.0020766	0.0013571	0.0003163
4.8024	295.25	-0.0034673	-0.0030731	-0.0025031	-0.0023792	-0.0039855	-4.84e-05	-0.00034506	0.0020083	0.0016268	-0.0005804
4.8191	294.14	-0.0018702	-0.0029694	-0.003248	-0.0031828	-0.0047871	-0.0010218	-0.00046895	0.0012744	0.0013059	-0.0010194
4.8358	293.57	-0.0015772	-0.0028657	-0.0024368	-0.0017713	-0.0037819	-0.00025202	4.53e-05	0.00196	0.0018568	0.00039653
4.8524	294.46	-0.0021818	-0.0022455	-0.0017342	-0.0016143	-0.0043585	-0.00019467	-0.00085296	0.00025815	0.0019577	-0.00089684
4.8691	295.62	-0.0012632	-0.0011939	-0.0014412	-0.00052174	-0.0031838	-0.00027879	-0.00030965	0.00069961	0.0015802	-0.00084841
4.8858	302.41	-0.0016775	-0.0013772	-0.00016301	-0.0013005	-0.0033373	-0.00021875	-0.00012568	0.00032503	0.001287	-0.00045678
4.9025	314.46	-0.00054053	-0.00092827	-0.00049875	8.68e-05	-0.00219	0.0002141	-0.00010724	0.00025123	0.0016123	-0.00037792
4.9191	334.19	-0.000846	-0.00068019	-0.0015178	-0.00042494	-0.0016645	-0.00046601	-0.0010025	-0.00066825	0.0016563	-0.00024106
4.9358	356.95	0.00053764	0.00043121	-0.00051252	0.00050847	-3.31e-05	0.00051244	-1.26e-05	-0.00020158	0.0013344	0.0010391
4.9525	379.3	-0.0002309	-0.00035562	0.0006859	0.00074642	1.15e-05	-0.00090783	-0.0010726	-0.0010629	0.00050649	-0.0010485
4.9692	400.12	0.00077236	6.61e-05	0.0016942	0.00050261	8.48e-05	-0.0008698	-0.00082944	-0.00041814	0.00085849	-0.00062368
4.9858	415.89	0.00093121	0.0015539	0.00018167	0.00047331	0.0015211	2.65e-05	0.0008568	-0.0014326	-0.00047504	0.000202
5.0025	426.11	0.00068143	0.00033566	0.00086175	0.0012746	0.00077182	-0.00038998	-0.00089465	-0.00085133	-0.00032081	-0.00034134
5.0192	430.28	0.001414	0.001652	0.00072065	0.0014068	0.0022387	-0.00020518	0.0004603	-0.00063307	-0.00081255	-0.0010545
5.0359	434.46	0.000647	0.00049227	0.0024723	0.0007892	0.002286	-0.00061898	-0.0010118	-0.0005068	-0.00063151	-8.35e-05
5.0525	432.93	0.00075335	0.00071544	0.00098865	0.00011893	0.0014246	-0.00037448	-0.00051483	-0.00017104	-0.00070365	-0.0014792
5.0692	428.68	0.0014878	0.00016213	0.000932	0.00073423	0.0013883	-0.00087129	-0.00037711	-0.00025914	-0.0015056	-0.0011055
5.0859	425.1	0.0002046	0.00067444	0.0011777	0.00017205	0.0010122	-0.0015948	-0.00023841	-0.00040926	-0.00059771	-0.00087326
5.1026	419.14	0.00074909	0.00084219	0.00068428	0.00014589	0.00094952	-9.01e-05	0.00012318	0.00037396	-0.0010369	-0.00066834
5.1192	415.16	0.00014937	0.00037738	-0.00019129	0.00014708	0.00046216	-0.0012113	-0.00084519	0.0004918	-0.0013927	-0.0014036
5.1359	406.65	4.11e-05	0.00011499	0.00016635	-0.00011875	0.0007424	-0.00093179	-0.00095297	-0.00044811	-0.0011325	-0.00091129
5.1526	400.67	-0.00036597	0.00040022	0.00052509	0.00141	-5.45e-05	-0.00039376	0.00040994	0.00011836	-3.32e-06	-0.0009026
5.1693	394	0.0010265	0.00054247	0.0013509	0.00095762	0.00088091	6.02e-05	0.0007205	0.00023053	0.00092939	0.0002491
5.1859	385.53	0.00013003	0.00028269	0.00025955	0.00042581	0.00020001	-0.00014166	0.0002551	-0.00044357	-0.00058199	0.00017467
5.2026	380.45	0.00059751	0.00036923	0.00040221	0.00075158	8.82e-05	5.8e-05	1.3e-05	-0.0015109	0.00012346	-0.00049796
5.2193	372.92	0.0012571	0.0011478	0.00081992	0.00091746	0.0010848	0.0011744	0.00085425	-0.0019471	-0.00099629	0.00097264
5.236	369.29	0.001645	0.0013516	0.0016776	0.00086981	0.0017144	0.00069066	0.00094751	-0.0022347	-0.00065813	-9.75e-05
5.2526	365.77	0.0014062	0.00060601	0.0012204	0.0014123	0.0015786	0.00049458	0.001292	-0.0020728	-0.0005455	0.00071912
5.2693	363.55	0.0013322	0.0010421	0.0012304	0.00085708	0.0022402	-7.15e-05	-0.00080442	-0.0029062	-0.0018081	0.0002518
5.286	362.09	0.0014501	0.0011338	0.0017625	0.0017494	0.0029323	0.00056456	-0.00037483	-0.0026284	-0.0020622	0.00047169
5.3027	360.18	0.00099602	0.0012265	0.0024332	0.0010616	0.0033134	0.00028738	0.00050026	-0.0025633	-0.0014769	0.00032181
5.3193	359.89	0.0013067	0.00062916	0.00091085	0.00066954	0.0027288	-0.00030246	0.0004056	-0.0029817	-0.0017897	-0.00025476
5.336	355.81	0.0012092	0.001444	0.0017476	0.00089414	0.0029141	0.00036676	-0.00068628	-0.0017469	-0.0012627	0.00074122
5.3527	353.92	0.0017129	0.0011654	0.0023391	0.0018966	0.0037842	-0.00019134	0.00024807	-0.0019892	-0.00045621	0.00073918
5.3694	350.54	0.00077152	0.00025469	0.0010942	0.00091696	0.0026355	0.00053834	-0.00089636	-0.0019926	-0.0015581	0.00025317
5.386	346.86	0.0016042	0.0017349	0.001139	0.0017332	0.0029111	0.00038355	-0.00018135	-0.0016064	-0.001231	0.00071178
5.4027	342.33	0.0011828	0.0013729	0.0012122	0.00040692	0.0025057	0.00060208	-0.00062958	-0.0012521	-0.0013536	0.00051503
5.4194	336.88	0.0014443	0.00098329	0.00071082	9.94e-05	0.0022157	0.0014231	0.0010323	-0.0013517	-0.0017297	0.0011775
5.4361	334.3	0.00091549	0.00039334	0.00097749	0.0006489	0.0018705	0.00070101	0.00080854	-0.0010612	-0.00090137	0.0010701
5.4527	328.58	6.07e-05	0.00014988	0.00025883	0.00034236	0.00024942	0.00089596	0.00036427	-0.00083272	-0.0017004	0.00033598
5.4694	324.2	2.44e-05	0.00085703	0.00017091	0.0011608	0.00033311	0.001064	0.000671	-9.28e-05	-0.00059359	0.0020049
5.4861	321.67	0.00017937	0.00084553	-0.00043631	-0.00037604	0.001014	0.00037582	0.00059063	-0.00041048	-0.0015631	0.0010738
5.5028	317.35	0.0004167	-0.0001147	-0.00016719	-0.00076117	-9.16e-05	0.001119	0.00076166	-0.00036751	-0.00096318	0.0011455
5.5194	314.75	-0.00084352	0.00065231	-0.0010191	-7.63e-05	-0.00014625	0.0011204	0.0011287	-0.00029576	-0.00075663	0.0015623
5.5361	310.98	-6.31e-06	0.00035545	0.00045494	-0.00011324	-0.00014325	0.0021822	0.0016363	-0.00040638	0.00093752	0.0020098
5.5528	309.1	-0.00063913	0.0003471	-0.00042396	0.00014435	0.00071154	0.0014998	0.0015621	-3.53e-05	0.00029989	0.0012294
5.5695	305.94	-0.0014072	0.00051207	9.33e-05	-0.00048062	-0.00067323	0.0017063	0.0013227	0.00069722	0.00061673	0.001223
5.5861	304.57	0.00057469	-0.00090402	-0.00075723	0.0001785	-0.00052616	0.0023437	0.0013628	0.00016023	0.00023059	0.0018476
5.6028	302.83	-0.00081983	-0.00030683	-0.00054053	-0.00028575	-0.00049182	0.0016945	0.00171	-0.00043787	0.00034945	0.0015876
5.6195	300.07	-0.00060734	-0.00028397	-0.00054242	-0.0014712	-0.00071197	0.0012474	0.001253	0.00074475	-3.78e-05	0.0014438
5.6362	300.31	-0.00050351	-0.00031811	-0.0004621	-0.00086601	-0.00053499	0.0014311	0.0013531	-0.00036874	0.00022034	0.0019595
5.6528	297.97	-0.00091668	-0.00043804	-0.0013933	-0.0011694	-0.001717	0.0022457	0.0005384	-6.35e-05	8.48e-05	0.0022483
5.6695	298.56	-0.0019006	-0.0011322	-0.0016953	-0.0024871	-0.0023318	0.00094431	3.16e-06	0.00021094	0.0001736	0.001652
5.6862	297.16	-0.00070843	-0.0015097	-0.0019427	-0.0013753	-0.0022956	-6.85e-05	0.00032945	0.00081743	0.00045865	0.0012006
5.7029	297.25	-0.0016108	-0.0016282	-0.0015617	-0.00039602	-0.0023158	0.0012058	0.00026866	0.0013634	0.0010527	0.00026545
5.7195	297.49	-0.0016425	-0.0015455	-0.00085272	-0.0011541	-0.0038619	-0.00023344	-9.59e-05	0.0010018	0.0012812	-0.00029636
5.7362	297.08	-0.0012663	-0.0012328	-0.0011823	-0.00086998	-0.002554	-0.0010992	0.00020648	0.0014565	0.0017908	-0.00051412
5.7529	297.66	-0.001298	-0.0026418	-0.0015665	-0.00071954	-0.002998	-0.00070849	0.00048247	0.0010943	0.00033193	-0.0011867
5.7696	298.1	-0.0014113	-0.0016401	-0.0017595	-0.0013976	-0.0024527	-0.00094469	-0.00095974	-0.0007484	0.00064398	-0.00077442
5.7862	302.56	-0.00079012	-0.0013266	-0.0007776	-0.001194	-0.0018788	-0.00012437	-0.00093113	0.00073242	0.0013216	3.87e-05
5.8029	314.63	-0.0014202	-0.0010701	-0.0010255	-0.0012844	-0.0019838	-0.0010441	-4.21e-05	0.00027934	0.00073383	-0.0010868
5.8196	330.95	-0.0011527	-0.0013015	-0.000262	-0.00070698	-0.00022038	-0.00085053	-0.00067664	0.00034017	0.0014676	-0.00092777
5.8363	355.62	0.00014935	4.76e-05	-0.00083827	-0.00087781	-0.00060873	-0.0013694	0.00051987	-0.00044506	0.00079524	2.5e-06
5.8529	377.9	0.00033567	0.0013124	0.00060933	0.00039511	0.00019285	-0.00043336	0.0005527	9.93e-05	-0.00026996	0.0001351
5.8696	400.66	0.0012579	0.00030462	-0.00045984	0.00025072	0.00073985	-0.00083756	0.00030907	0.00019077	-9.9e-05	-0.00055875
5.8863	416.8	0.00046349	-1.2e-05	0.00019438	-0.00064232	3.96e-05	-0.00098464	-0.00059889	0.00019175	0.00060588	-0.00036742
5.903	428.31	0.00065018	0.00024687	-0.00032757	0.00052371	0.0012106	-0.0011885	-0.00092347	7.21e-05	-0.00082427	-0.00040346
5.9196	436.67	0.00059181	0.00085137	-0.00016574	0.00080743	0.00099236	-0.0021612	-0.0013024	0.00034588	-0.00020417	-6.8e-05
5.9363	439.02	0.00072429	0.00085227	0.00062544	0.0010109	0.0011714	-0.0015099	0.00037001	4.56e-05	-0.0007634	-0.00092948
5.953	440.44	0.00012149	0.0018323	0.00048635	0.00051864	0.0015775	-0.00074397	-0.00083927	0.00035052	-0.00050833	-0.00056434
5.9697	436.87	0.0010988	0.0014022	0.0012507	0.00069545	0.0023531	-6.31e-05	-5.21e-05	8.15e-05	-5.65e-05	0.00011526
5.9863	434.66	0.00079573	0.0013468	0.0012759	0.00081883	0.0015392	-0.00026648	-4.02e-05	0.00020607	-0.00055961	-0.0015707
6.003	428.52	0.00076537	0.0013783	0.00031568	0.00056765	0.0012082	-0.0012395	-0.00077582	0.00039186	-0.0012308	-0.00043474
6.0197	423.49	-0.00010901	0.0013526	0.00047777	0.00015614	0.001076	-0.0006445	9.66e-05	0.0013351	-0.0009756	-0.0008086
6.0364	418.55	0.00086856	0.00017683	0.00069466	-0.00070947	0.00080212	-0.0011612	-2.8e-05	0.0015832	0.0002349	-0.000612
6.053	410.99	0.00092037	0.00058328	0.00014547	0.0005104	0.00010346	-0.00045223	-0.00034594	0.0016807	0.0002378	1.27e-05
6.0697	405.48	0.00018244	0.00012761	0.00049915	0.00087504	0.00014163	-0.00042745	-0.00096774	8.38e-05	0.00046575	-0.0011579
6.0864	396.44	0.00045231	1.73e-05	0.00025101	-0.00028496	-7.51e-05	-0.00080186	-6.53e-05	0.00051564	0.00038469	-0.00016237
6.1031	391.12	0.00069509	-0.00012136	-5.17e-05	-5.41e-05	-0.00097103	-0.00066321	0.00017288	0.0015543	0.0008662	-0.00061991
6.1197	383.29	0.00096525	8.51e-05	-2.63e-05	-0.00030438	-0.00059329	-0.0010661	-0.0005028	-0.00013068	0.0011513	-0.00073508
6.1364	375.73	0.00074512	0.00072309	0.00040944	0.0015053	0.0005776	0.0006407	0.0012337	0.00018285	0.0012116	0.00020454
6.1531	372.75	0.00063403	-0.00021956	0.0012011	0.0014155	0.00064394	-0.00021927	-0.00013454	-0.00013791	9.1e-05	-0.00010982
6.1698	367.05	6.01e-05	-1.24e-05	-0.00036004	0.00073692	0.0001719	-0.00033757	0.00090984	0.0002079	-0.00010109	0.00026027
6.1864	365.82	-0.00021413	0.0007124	0.00097822	0.00056709	0.0018253	-0.00034193	-0.00017975	0.00010093	-1.19e-05	0.00017439
6.2031	361.87	-0.00040675	0.00083381	0.00094882	-0.00024435	0.00081383	-8.98e-05	-0.00038166	-0.00045871	0.00013387	0.00014572
6.2198	360.69	0.00029856	0.0010129	1.67e-05	0.0013247	0.0012197	0.00093252	-0.00049997	0.00037436	0.00011131	0.00031676
6.2365	358.88	0.00037787	0.00087575	-0.00025888	0.00037906	0.00043501	0.00052834	-0.0011437	-9.25e-05	-0.00061338	-0.00050954
6.2531	355.21	0.00097448	0.00076746	0.00044974	0.00018276	0.00016031	-0.00018933	-7.06e-05	0.00031932	-0.00085993	-0.00050928
6.2698	353.26	0.00037275	0.0005155	0.001104	0.00030737	0.00070662	-0.00073562	0.00042185	0.00024812	-0.00040391	0.00083062
6.2865	348.9	-0.00055519	0.00078095	0.001293	0.0005122	0.0010544	0.00079885	0.0012477	-0.00039681	-0.00017213	0.00037476
6.3032	345.39	-0.00034063	0.00035651	0.00060605	-5.03e-06	-1.46e-05	0.00050845	-0.00014366	0.00059366	-0.00053003	3.32e-05
6.3198	339.41	0.00017305	0.00056426	0.00046629	-0.00017463	0.00075689	0.00095959	0.00043294	0.0012227	6.79e-05	0.00057511
6.3365	335.11	-7.54e-05	-0.00011882	-1.8e-06	0.00021704	-0.00099165	-0.00041432	0.00081609	0.00048997	-9.25e-05	0.00051849
6.3532	330.79	-0.00035137	-0.00019873	2.2e-05	-0.00013993	-0.00050507	-7.79e-05	0.00028505	0.00042487	8.49e-05	-0.00039284
6.3699	325.4	-0.00095381	-0.00079559	-0.00055574	-0.00052362	-0.0012918	0.00048661	-0.00030073	2.8e-05	-0.00038376	0.00014868
6.3865	322.95	0.00026553	0.00027244	-0.00064191	0.00053588	-0.00089162	0.0016219	0.00058162	0.00023797	0.00038493	0.00040534
6.4032	316.75	-0.00025646	-0.00055499	-0.00048261	0.00017831	-0.00040716	0.00058885	0.00030086	0.0012975	0.00039515	0.0011466
6.4199	314.39	3.73e-05	-0.00069358	-0.00054229	-0.00049999	0.00010502	0.0011245	0.00099004	0.00057106	0.0013063	0.0010609
6.4366	309.62	-0.0014367	-0.00074651	-0.00087556	-0.0014183	-0.0018724	0.0013464	0.0010698	0.00048218	0.00027661	0.00026262
6.4532	307.6	-0.00032864	-0.0011729	-0.00041721	-0.00086826	-0.0014474	0.00114	0.00054015	0.00075811	0.00087923	0.0015733
6.4699	304.71	-0.00093368	-0.00082521	-0.0014886	-0.0010661	-0.0023229	0.00064833	0.00084183	0.00052042	0.00055412	0.00054626
6.4866	300.9	-0.00091392	-0.0012239	-0.00051274	-0.00054318	-0.0014762	0.0017821	0.000728	0.00088994	0.000736	0.0011722
6.5033	300.76	-0.00065005	-0.0016518	-0.0016124	-0.0002341	-0.0010822	0.00077621	0.0013347	0.0010791	0.00041212	0.00074317
6.5199	297.9	-0.0014195	-0.0015355	-0.0019207	-0.0013142	-0.0018761	0.0018237	0.00069435	-0.0004265	-0.00036083	0.00017159
6.5366	296.72	-0.0016458	-0.002165	-0.0019839	-0.00084581	-0.0016255	0.0010452	0.00046975	0.00061287	-0.00012108	0.00045407
6.5533	295.1	-0.00037824	-0.0017635	-0.0015567	-0.0010185	-0.0014606	0.00080831	0.00043891	0.0015334	0.00073816	0.001021
6.57	293.12	-0.0013397	-0.0020505	-0.0010754	-0.00068416	-0.0019181	0.00082752	0.0002418	0.00075787	0.00036046	0.00050472
6.5866	294.27	-0.00099726	-0.0018509	-0.0011131	-0.00056374	-0.0016423	0.00087464	0.00065358	0.00019615	0.00077106	0.00021585
6.6033	292.98	-0.0014433	-0.0017381	-0.00197	-0.0012447	-0.0013955	0.00015173	-0.00042964	0.0013627	0.00098544	-0.00027284
6.62	293.22	-0.0012921	-0.0021702	-0.0012175	-0.0010716	-0.0017712	-0.00022971	-0.001125	0.0014397	0.00089086	-0.00087577
6.6367	292.13	-0.00051637	-0.0017148	-0.00013719	-0.0003111	-0.0018935	-0.00086787	0.00030877	0.0015785	0.00088133	-0.0011665
6.6533	291.31	-0.00033892	-0.0011451	-1.31e-05	-0.00040553	-0.0017624	-0.00099451	-0.00041562	0.0012637	0.001548	-0.00077567
6.67	293.29	-0.00095026	-0.00080522	-0.001364	-0.00042005	-0.0011519	-0.001122	-0.00053175	0.0005562	0.00097661	-0.0010967
6.6867	292.94	-0.00080096	-0.0013547	-0.00044906	-0.00075529	-0.0017286	-0.0011083	-0.0012012	0.00078923	0.0011658	-0.001447
6.7034	298.94	-0.00062487	0.00016045	5.64e-05	-0.00020929	-0.00069555	-0.00075432	-0.00090389	-0.0001883	0.0002863	-0.0019118
6.72	307.96	0.00017637	0.00012609	-0.00039469	-0.00014424	-0.00068036	-0.0012263	-0.0010218	-0.00025615	-0.00014226	-0.0015255
6.7367	328.82	0.00059682	0.00034974	0.0010398	0.00053544	-0.00038298	-0.0018129	-0.00047697	-0.00047439	0.0015961	-0.0012823
6.7534	350.55	-0.00031603	0.00022855	-0.00020476	0.00073398	0.00070636	-0.00169	-0.00087279	-0.00078245	-0.00029491	-0.0010118
6.7701	375.11	0.00051174	0.00025064	0.0012022	0.00055809	0.0012581	-0.0015683	-0.00013593	-0.00042389	-0.0002441	-0.00011687
6.7867	399.48	0.0016668	0.0011916	0.0011054	0.0011845	0.0015264	-0.0004524	-0.0014729	-0.0003974	-0.00013668	-0.00084399
6.8034	415.35	0.00083399	0.0016444	0.0012547	0.00149	0.0015678	-0.0015276	6.36e-05	-0.0010358	-0.00022571	-0.001174
6.8201	429.77	0.0013897	0.0012923	0.0018965	0.00061842	0.0020057	0.00018332	-0.00069512	-0.00061449	-0.00051118	-0.0011927
6.8368	437.35	0.0011012	0.00088283	0.00089654	0.0015926	0.0016783	-0.0016911	-0.00059764	0.00044368	-0.0010491	-0.001241
6.8534	441.99	0.00086713	0.0019676	0.0010457	0.00023976	0.0019458	-0.0014054	-0.0013576	4.91e-05	-0.00088443	-0.0010633
6.8701	442.44	0.001014	0.00072454	0.0014957	0.00046477	0.0018165	-0.00097881	-0.00059897	-0.00091973	-0.00057898	-0.0012846
6.8868	440.34	0.00097032	0.0009182	0.00030486	0.00058288	0.0017438	-0.00078095	-0.00089123	-0.00082859	-0.0015655	-0.0017344
6.9035	438.5	0.00095372	0.0016866	0.0011922	0.0010754	0.0017844	-0.00066974	-0.0011844	-0.00022236	-0.00092286	-0.0010209
6.9201	431.96	0.00093703	0.0013631	0.0015329	0.0011668	0.0015416	-0.0006452	-0.0012299	-0.00016032	-0.00072927	-0.0008198
6.9368	428.53	0.00021279	0.0010971	0.00072472	0.00050946	0.0017805	-0.0011907	-0.00030946	0.00056856	-0.00061981	-0.0015007
6.9535	422.35	0.0016386	0.0013771	0.00112	0.0012962	0.00091462	-0.00023032	-0.00068866	0.00041959	8.02e-05	-0.00050656
6.9702	416.52	0.00072312	0.0016858	0.00096828	0.00050499	0.0012949	-1.06e-05	0.00050673	0.00027111	0.0002463	-0.00090593
6.9868	410.08	0.00056998	0.00075919	0.00092598	0.00035567	0.00082558	-0.00070254	4.22e-05	9.28e-05	0.00069392	-0.0010222
7.0035	402.8	9.03e-05	-0.00013789	-0.00061911	0.00076765	-0.00054856	-0.0011395	-0.00064404	-0.0015978	-0.00054585	-0.00099757
7.0202	395.93	0.0011342	0.0010604	0.00013061	0.00045773	0.0010477	-0.0011512	-6.01e-05	-0.0013819	0.00046417	-3.6e-05
7.0369	386.58	5.55e-05	0.00073707	0.00019747	-0.0003865	0.00029537	8.72e-05	-0.00033382	-0.00053037	0.00023697	-0.00041156
7.0535	380.7	0.00063626	0.00072958	0.00023691	0.00021185	0.0011846	-0.00038231	0.00016534	-0.00082809	-0.00097381	-0.0012992
7.0702	372.61	0.00067277	0.0023886	0.0011784	0.00016885	0.0011112	2.9e-05	-0.00052496	-0.00030843	-0.00035753	0.00051209
7.0869	367.86	0.00046416	0.0016622	0.0011355	0.00079387	0.0017457	-0.0010115	-0.00052531	-0.0012711	-0.00010637	0.00041794
7.1036	365.59	0.00079947	0.0012807	0.00054573	0.00072367	0.00079413	0.00039304	-0.00027799	-0.00029715	-0.00069845	0.00066433
7.1202	360.96	0.00099849	0.0015887	0.001022	9.2e-05	0.00052212	0.00017489	-0.00033557	-0.00080555	0.00025574	0.00093841
7.1369	360.88	0.00078894	0.0011207	0.0011426	0.00082308	0.0014104	-0.00018655	0.00068395	-0.00088996	-0.00025205	0.0014111
7.1536	356.83	0.00025263	0.0011407	0.00038815	-4.98e-05	0.00085458	2e-05	0.00015432	-0.00045973	-0.00036605	0.00097205
7.1703	355.78	0.00091301	0.0010455	0.0013831	0.00084096	0.0014876	0.00048181	0.0001491	-0.0010882	-0.00064858	0.0015572
7.1869	353.73	0.00141	0.00097855	-0.00010992	0.00026126	0.00095918	-0.00048024	0.00072357	-8.24e-05	5.28e-05	0.00051914
7.2036	348.44	-0.00018879	0.0011408	0.00025512	0.00053642	-0.00016336	-7.76e-05	0.0002464	0.00022781	-0.00087608	0.00078961
7.2203	346.6	0.00044261	-0.00021858	0.00056518	0.00049039	0.00052414	-0.0001879	-0.00023145	2.36e-05	-0.00076492	0.00080339
7.237	341.02	-0.0013187	-0.00054521	-0.00073686	-0.00086491	2.3e-05	7.07e-05	0.00022939	-0.00030139	-0.0016929	-0.00034939
7.2536	337.65	4.47e-05	-0.00024177	-0.00020971	-0.00093866	-0.00042206	0.0015247	-5.69e-05	-0.00020225	-0.00068281	0.00051617
7.2703	331.57	-0.00033192	-0.00034058	0.00023514	-0.00074611	0.00015012	0.00067102	-0.00017823	0.00029085	-0.001049	0.00075573
7.287	325.8	-0.00087212	-0.0012141	-0.00038588	-0.00042067	-0.00029646	1.64e-05	3.45e-06	-0.0006386	-0.00031916	0.00071023
7.3037	321.39	-0.00097829	-0.00079887	0.00054934	0.00033165	0.00010444	0.0013253	0.00095842	0.00082409	0.0010586	0.0011194
7.3203	317.18	-0.00037885	-0.00041321	0.00028181	-0.00073306	-0.00099388	0.0016372	0.0008895	0.00080342	0.00072041	0.0017561
7.337	314.23	-0.0011116	-0.00045864	-0.00083283	-0.00022286	-0.00062339	0.0016064	0.0010963	-0.00033737	0.0016492	0.0017658
7.3537	308.85	-0.0020076	-0.0017658	-0.00077417	-0.00051451	-0.0014688	0.0015178	0.00099782	3.62e-05	0.00074823	0.0014618
7.3704	306.96	-0.0004335	-0.0015272	-0.0021347	-0.00091367	-0.0015242	0.0010865	0.0010921	-0.00016506	-9.55e-05	0.0015273
7.387	302.38	-0.00076155	-0.0015475	-0.0016145	-0.0021669	-0.0011572	0.0015948	0.00018998	0.00066357	0.00021426	0.001393
7.4037	299.44	-0.0017964	-0.0020559	-0.0022129	-0.0013407	-0.0022594	0.0015609	0.00011646	-0.00056637	-0.00023502	0.00091655
7.4204	298.05	-0.0021802	-0.0021362	-0.0017765	-0.0013954	-0.0017257	0.0022105	0.0015906	0.00071696	0.00091923	0.0016919
7.4371	296.24	-0.001941	-0.0018458	-0.0019409	-0.001531	-0.002181	0.0019469	0.00085105	0.0001536	-0.00023297	0.0022962
7.4537	294.08	-0.0017298	-0.0021579	-0.0023787	-0.0017742	-0.0014238	0.0020246	0.0011617	-0.00025774	0.00061223	0.00073569
7.4704	291.98	-0.0010036	-0.0016699	-0.001482	-0.0015916	-0.0013171	0.0012464	5.87e-06	-0.00018439	0.0003607	0.0011387
7.4871	292.48	-0.0019075	-0.002357	-0.0024127	-0.0010097	-0.0016352	0.0014363	0.00045235	-0.00011066	-8.73e-05	0.0012849
7.5038	291.31	-0.0019436	-0.0027019	-0.0016544	-0.00080201	-0.0019828	0.00028662	-1.43e-05	-9.71e-05	0.00025236	0.001601
7.5204	290.2	-0.0012748	-0.0020468	-0.0016057	-0.0012624	-0.0018235	0.00053131	0.0010382	0.00034071	0.00078943	0.00069233
7.5371	291.25	-0.0012584	-0.0023947	-0.0013126	-0.00084306	-0.0018631	6.33e-05	-0.00017721	0.00077906	-7.99e-05	0.00018149
7.5538	289.99	0.00017031	-0.0018568	-0.0014296	-0.0011717	-0.0020169	-0.0014008	-0.00078517	0.00046057	0.00017628	-0.00092675
7.5705	291.25	-0.0013098	-0.0018926	-0.0010291	-0.00072724	-0.0025951	-0.00039213	-0.00073157	0.0005968	0.0011645	-0.00035968
7.5871	290.23	-0.0011601	-0.0017007	-0.0012024	-0.00039012	-0.0014529	-0.00097704	-0.00098294	0.00012776	0.00094283	-0.0014413
7.6038	292.03	-0.00035905	-0.0013382	-0.00025755	-0.0010682	-0.0017232	-0.0018186	-0.0014287	-0.0010061	0.00077779	-0.0012745
7.6205	295.58	3.4e-05	-0.0013493	-0.00029608	-0.00035882	-0.00044086	-0.0017238	-0.0011308	-0.00059677	2.23e-05	-0.0011374
7.6372	306.32	0.00034492	-0.0003584	0.00078489	0.00021685	0.00016298	-0.001204	-0.00075122	-0.00045919	0.00067361	-0.0015979
7.6538	323.97	-0.00040536	0.00048889	0.00058095	0.00060513	-0.00042192	-0.00094125	-0.00075954	-0.00056327	0.00019989	-0.00089581
7.6705	346.84	0.00033946	0.00090517	0.00095047	3.07e-05	0.00037811	-0.0012486	-0.00060359	-0.00048547	-0.00044206	-0.0014445
7.6872	374.3	0.0010844	0.0014356	0.0011828	0.00092581	0.0010647	-0.0012162	0.00010352	0.00031908	0.00051895	-0.0010577
7.7039	395.67	0.0012574	0.0012759	0.00056704	0.00077792	0.00078801	-0.0021514	-0.0010414	-0.0010546	-0.0005164	-0.0016377
7.7205	414.83	0.00066774	0.0013164	0.00088034	0.0011377	0.0010202	-0.0012696	-0.00036508	-0.00018926	-0.00056739	-0.0014812
7.7372	428.55	0.0011394	0.0016435	0.0010292	0.00050765	0.00062888	-0.0011849	-0.0006843	0.00019276	-0.00030907	-0.00070142
7.7539	436.95	0.0012296	0.00047646	0.00060352	0.0011608	0.00094465	-0.0015849	-0.00089443	-0.00030248	-0.00016304	-0.0017407
7.7706	442.93	0.0011835	0.0013762	0.0012712	0.0012253	0.0012883	-0.0005079	-0.001382	0.00044357	-4.5e-05	-0.0003961
7.7872	443	0.0009192	0.0013278	0.0004346	0.00094173	0.0014048	-0.00076897	-0.00065632	-0.00038375	-0.00068583	-0.00078577
7.8039	442.66	0.0021256	0.0013362	0.00096476	0.00073815	0.00055797	-0.00040564	-0.00098121	0.00039335	-0.00037095	-0.00075087
7.8206	437.71	0.0011796	-0.00017735	0.00083846	0.0001601	7.91e-05	-0.00092573	-0.00047908	-0.00013048	-0.00098331	-0.00085968
7.8373	432.85	-0.00011938	0.00060465	0.00052054	-0.00020422	0.0010999	-0.00082141	-0.00083447	-0.00053257	-0.0013145	-0.0008849
7.8539	429.74	-0.00011226	0.00066879	0.0002571	-0.000168	8.2e-05	-0.0012305	-0.0015223	0.00033654	-0.00055004	-3.07e-05
7.8706	422.18	0.00011227	0.00050278	0.00032138	-0.00023891	0.00033761	-0.0015271	-0.0015214	-0.00024632	-0.00096549	-0.00028667
7.8873	418.22	-0.00037055	-0.00052434	0.00022144	0.00065211	0.0013292	-0.0012849	-0.00063841	0.00071481	0.0004461	-0.00048735
7.904	409.67	0.00053377	0.0005999	0.0010781	0.00015295	-0.00084987	-0.0015559	-0.0011648	-1.86e-05	0.00098686	-0.0012578
7.9206	402.4	-0.00024881	-0.00017013	0.001005	-0.00053319	0.00042291	-0.0021407	-0.00056028	-0.00035774	-1.96e-05	-0.0018307
7.9373	395.79	0.0010365	0.001126	0.00030288	0.0015072	0.00045066	-0.00099261	0.00067942	0.00069558	-4.14e-05	-0.0013546
7.954	386.53	0.0011243	0.00067048	0.00022938	0.00055224	-0.000286	-0.0010399	-0.00018309	0.00017563	-0.00028808	-0.0011639
7.9707	380.35	0.00015032	0.0013059	-0.00011759	0.0004265	0.0003637	-0.00046222	-0.00057651	-4.1e-05	0.0012937	-0.00080419
7.9873	372.92	0.00064602	0.00021789	0.001066	0.00016691	0.0010419	-0.00031244	-0.00058419	-0.00022676	-0.0010337	-1.93e-05
8.004	370.59	0.00078782	0.0010246	0.00017155	0.00073598	0.00024732	-0.0013874	-0.00051005	-0.00077477	-0.00029652	-0.00048695
8.0207	364.78	0.00076612	0.0016304	0.0010815	0.00052941	0.0011516	-0.00030056	-0.00010526	-0.00020338	-0.00079561	-0.00052948
8.0374	362.83	-1.78e-05	0.0008567	0.0011163	0.00026921	0.00010164	-0.0014629	-0.0007516	-5.47e-05	-0.00090116	-0.00037439
8.054	360.89	0.0014576	0.0011743	0.00087724	0.0007308	0.0014588	0.00019203	-0.00021059	-5.67e-05	-0.00038848	-0.00059029
8.0707	357.21	0.00072727	0.00094571	0.0016229	0.00041667	0.0020232	-0.0001183	-0.0010521	-0.00042108	-0.00080294	-0.00069377
8.0874	356.32	-0.00013883	0.0019237	0.00078137	-0.00037862	0.0015667	-0.00017289	4e-05	0.00030406	-0.00088007	-0.00022983
8.1041	352.89	0.00054614	0.00054477	0.00054157	0.00026919	0.0018472	-8.56e-05	-0.00088629	-5.92e-05	-0.00081661	3.39e-05
8.1207	350.12	0.00090451	0.0014928	0.00079371	8e-06	0.0011635	0.0005997	-0.00018259	-0.00020997	-0.001062	0.00026818
8.1374	345.57	0.00058189	0.00060151	0.00019779	0.00020103	0.00098986	0.00017303	0.0010192	0.00069874	-0.0004644	-0.00018165
8.1541	340.64	-9.47e-05	0.0002271	-4.3e-05	0.0013303	0.0013827	0.00068674	0.00020058	0.00063991	-0.00070947	7.88e-05
8.1708	337.46	0.00026264	0.001547	0.00012584	0.00088075	0.001577	0.0006015	0.00048824	0.00036994	-0.00030803	0.00013901
8.1874	331.84	0.00018421	0.00019442	-0.00036172	-0.00013029	0.00026894	0.00023096	0.00060945	0.0010086	-0.00058075	0.00039752
8.2041	328.29	-0.00049313	-0.00032517	-0.00052179	0.00024884	-0.00044379	0.00080125	0.00089634	0.00034648	0.00038361	0.00014269
8.2208	321.39	-0.00057225	0.00015916	0.00035614	-0.00081564	0.00085332	0.00085824	0.0003525	0.00086533	0.00030816	-0.00056824
8.2375	318.83	-0.00024374	-0.00073485	-0.00095271	0.00028436	-0.00014391	0.00057294	-0.00019144	0.00032576	0.00034555	-0.0001988
8.2541	314.13	-0.0011667	-0.00059655	-0.00059546	-0.00054041	-0.00023533	0.0014861	0.0017832	0.00060384	0.00049584	0.00073956
8.2708	309.34	-0.00089369	-0.0018068	-0.0015223	-0.0008575	-0.00063864	0.001315	0.00049038	0.00079187	0.00070283	0.00079458
8.2875	306.88	-0.00070261	-0.0018423	-0.0012757	-0.00080093	-0.00070295	0.0027723	0.0004436	0.0008898	0.00043207	0.0011339
8.3042	301.97	-0.00097431	-0.0017354	-0.0012209	-0.0013323	-0.0015033	0.00083078	0.00092266	0.000353	0.0010901	0.00090253
8.3208	300.82	-0.0025776	-0.0027754	-0.0018764	-0.0021841	-0.0023321	0.00077457	0.0004049	0.00021025	-0.00064169	0.0011835
8.3375	297.86	-0.00062177	-0.0016963	-0.0012497	-0.00076713	-0.0015788	0.00086135	0.0014378	0.00076384	0.00049471	0.0010079
8.3542	295.36	-0.0014116	-0.0024232	-0.0013334	-0.0012197	-0.0019569	0.0016623	0.00028271	0.0012275	0.0011825	0.00037583
8.3709	294.09	-0.0016851	-0.0019475	-0.0010628	-0.0010849	-0.0021378	0.0023215	0.00051217	0.00029992	0.00080166	0.00031307
8.3875	292.07	-0.0017689	-0.0021605	-0.0023761	-0.0018317	-0.0022348	0.0012667	0.00054783	0.00040157	0.00039343	0.00070563
8.4042	292.14	-0.0016629	-0.0015718	-0.0017797	-0.0016177	-0.0020499	0.0010696	0.001276	0.0017143	0.00077334	0.00018592
8.4209	290.95	-0.0017476	-0.0028467	-0.0024663	-0.0016443	-0.0026852	0.0017868	0.0004253	0.0015749	0.00070381	0.00063446
8.4376	291.14	-0.0018598	-0.0026039	-0.0022532	-0.0007897	-0.0022476	0.00030557	7.34e-05	0.0011939	0.0015072	-0.0003135
8.4542	290.08	-0.0021083	-0.003078	-0.0017404	-0.00038917	-0.0034491	0.00013828	5.37e-05	0.0021454	0.0018611	0.00016239
8.4709	291.16	-0.0015691	-0.0021491	-0.0023742	-0.00060359	-0.0027873	-0.00079848	-2.14e-05	0.0011294	0.00094893	-0.0005015
8.4876	290.32	-0.0015192	-0.0026534	-0.0010705	-0.00036375	-0.0028603	-0.00067979	0.00029122	0.00084065	0.0016417	-0.00053922
8.5043	290.95	-0.00049033	-0.0018401	-0.001023	-0.00081901	-0.0020861	0.00032363	-0.00019896	0.0013085	0.0010122	-0.0014597
8.5209	294.7	-0.00022297	-0.0010265	-0.00075713	-0.00041902	-0.0027537	-4.18e-05	2.98e-06	-0.00018902	0.0022975	-0.00087215
8.5376	302.11	-6.45e-05	-0.0012173	8.27e-05	0.00043591	-0.00076362	0.00039216	0.00042662	-5.36e-05	0.0022319	0.00062747
8.5543	319.77	0.0003391	-0.00026024	-0.00069067	-0.00031396	-0.0011499	-0.00051454	-0.0001465	-0.0012167	0.0017163	-0.00058017
8.571	340.56	0.00052499	0.00078389	-1.51e-05	0.00046093	-0.00065884	-0.00076453	-0.0010512	-0.0011114	0.00072322	-0.0008191
8.5876	364.24	0.00038411	0.0011673	0.0008799	-0.00010159	0.00017242	-0.00095706	-0.0005447	-0.00091556	0.00063106	0.0004233
8.6043	387.99	0.00062485	0.0012918	0.0011732	0.00051323	0.00086261	-0.00072151	-0.00014851	-0.0017759	-0.00086569	-0.00044337
8.621	405.92	0.00021199	0.0004961	0.0012475	0.001209	0.0011277	-0.00059956	-0.00077631	-0.0024848	-0.00092891	-0.00034126
8.6377	420.41	0.001953	0.0018005	0.0015686	0.0014769	0.0030974	-4.92e-05	0.00014621	-0.00060019	-0.00065491	0.00018829
8.6543	428.27	0.0021133	0.0020409	0.0018352	0.0018524	0.0019712	-0.00095334	-0.0002877	-0.00070672	-0.00085807	-0.000508
8.671	433.94	0.0014009	0.0013316	0.0012528	0.00059421	0.0021239	-0.0004593	-0.00052753	-0.00042099	-0.00030279	-0.00083376
8.6877	434.95	0.0014803	0.0015726	0.0013283	0.001104	0.001709	3.55e-05	-7.5e-05	-4.48e-05	-0.0016286	-4.82e-05
8.7044	432.14	0.00076932	0.00080697	0.0014315	0.0014001	0.0023455	-0.00021131	4.56e-05	-0.00042395	-0.0016347	-0.00094419
8.721	429.44	0.001777	0.0014231	0.0018367	0.0011878	0.0027555	0.00039884	5.57e-05	-1.82e-05	-0.001248	-0.00098521
8.7377	422.75	0.001176	0.0016083	0.0011189	0.00052071	0.0028536	-0.00016109	-0.00034944	-6.58e-05	-0.00052421	-2.86e-05
8.7544	418.67	0.0013395	0.0014774	0.00092232	0.0010591	0.0011058	-0.00012092	-0.00083715	0.00052067	-0.00047416	-0.00063967
8.7711	411.59	0.0012581	0.0015488	0.0013563	0.00050009	0.001716	-0.00010875	3.22e-05	0.00050255	-0.00028368	0.0004318
8.7877	404.69	0.0018048	0.0026293	0.00061292	0.00087874	0.0016455	-0.00023876	0.00015437	0.00060489	0.00030021	0.00016294
8.8044	400.01	0.00096093	0.00091672	0.00074658	0.001017	0.00086604	0.00017429	-0.00030488	1.2e-05	0.00046263	0.00055061
8.8211	390.96	0.0016726	0.0016238	0.0023335	0.001504	0.00051324	0.00050243	0.0010099	-0.00012817	0.00096243	0.0012243
8.8378	385.27	0.00047567	0.0018136	0.00044061	0.0002773	-8.89e-06	0.00025988	-0.00041875	-0.0014454	-0.00042099	0.0003565
8.8544	376.39	0.0005884	0.0018891	0.0012882	0.0019976	0.0012287	-0.00021045	0.00059184	-0.0014657	0.00030298	0.0006596
8.8711	372.03	0.0010835	0.00069852	0.0012873	0.00087831	0.0010766	-0.0010224	7.87e-05	-0.0023003	-0.00023741	7.82e-05
8.8878	366.42	0.00043415	0.0012937	-0.00019174	0.00013532	0.0015499	-0.00017819	-4.59e-05	-0.0025626	-0.00094606	0.00015364
8.9045	362.4	0.0011759	0.00022049	0.00068446	0.0014011	0.0018253	0.00023884	0.0002735	-0.0018315	-0.00050378	0.00085778
8.9211	360.77	0.0016732	0.0019978	0.0016991	0.00065856	0.0014481	-0.00094249	-0.0010135	-0.0021252	-0.0014931	0.00010621
8.9378	358.03	0.0018438	0.0010694	0.0010426	0.0017918	0.0023785	-0.00095249	0.0003874	-0.0022086	-0.0010234	-0.0001308
8.9545	358.38	0.00051436	0.0018123	0.0021685	0.00086215	0.0022866	-0.00013382	0.00018186	-0.0025335	-0.0015078	0.00063195
8.9712	354.88	0.0010675	0.001231	0.0013756	0.00097784	0.0023943	5.51e-07	-0.00079878	-0.002106	-0.0024967	0.00031028
8.9878	353.56	0.0014304	0.0018315	0.001817	0.001469	0.0021615	-3.57e-05	-0.0003658	-0.00077436	-0.00090618	0.00070323
9.0045	350.76	0.001439	0.0020872	0.0011075	0.00040649	0.0035221	0.0003004	0.00067811	-0.00058851	-0.0012791	0.0012971
9.0212	347.25	0.0013116	0.0017672	0.0020981	6.77e-05	0.0027494	0.00043736	8.69e-05	-0.0016995	-0.0012874	0.00032001
9.0379	344.81	0.0020306	0.00046904	0.0008957	0.000425	0.0026885	0.00057524	-0.00014296	-0.0010625	-0.0019128	0.0010865
9.0545	338.81	0.0011121	0.0013597	0.0016125	0.00019342	0.0030546	0.00074266	0.00068152	-6.33e-05	-0.0013606	-0.00063135
9.0712	336.09	0.0010673	0.00069615	0.00060277	0.00025635	0.001402	0.00082527	9.35e-06	0.00090643	-0.0010608	0.0004787
9.0879	330.59	-0.00061291	0.00020604	8.69e-05	2.48e-05	0.0009725	0.00053713	-0.00030139	0.00036618	-0.0013783	0.00036162
9.1046	327	0.00059593	0.00057968	-0.00012769	0.00011431	0.00057152	0.00093621	0.0014968	0.00021844	-0.00012424	0.0011885
9.1212	323.36	-0.0006479	3.27e-05	-0.00099884	-0.0015617	-0.00073713	0.00036411	0.00060449	0.00088582	-0.0011156	0.00035827
9.1379	319.3	-0.00025696	0.00080991	-0.0007757	-0.00018893	-0.0012229	0.00067933	0.001184	0.0013118	-0.00025437	0.0011867
9.1546	316.66	-0.0010374	0.00011936	-0.00055266	-0.00044792	-0.0012272	0.0012532	0.00079301	0.0011034	0.00032666	0.001473
9.1713	312.76	-0.0014094	-0.0010306	-0.00098645	-0.00076067	-0.0013171	0.0011415	0.0010413	0.0014994	0.00037421	0.00070196
9.1879	310.81	-0.0017001	-0.00065656	-0.0010922	-0.00093998	-0.0015208	0.0014028	0.0017348	0.0004154	0.00019723	0.0012757
9.2046	306.66	-0.0015013	-0.00054124	-0.00097953	-0.0010929	-0.0023483	0.0019802	0.0015407	0.0012946	7.67e-05	0.0007349
9.2213	304.22	-0.0018744	-0.0014034	-0.0011955	-0.0017542	-0.0024685	0.0010988	0.00032059	0.00084515	0.00020929	-0.0001192
9.238	303.8	-0.0013774	-0.001116	-0.0016579	-0.0012398	-0.0016833	0.00122	0.0014051	0.0003358	0.00073559	0.00077085
9.2546	300.88	-0.0017245	-0.0012887	-0.0020659	-0.0015813	-0.0024568	0.00079872	0.0012691	0.0003097	0.00030704	0.00094721
9.2713	300.85	-0.0014462	-0.0020362	-0.0019826	-0.001549	-0.0039095	0.001208	0.00038474	0.0013104	0.0007218	0.00092409
9.288	297.86	-0.0022026	-0.0022381	-0.0026921	-0.0011965	-0.0025059	0.00053112	0.00030609	0.00089217	0.00018187	0.00075864
9.3047	298.56	-0.0022251	-0.0026125	-0.0017082	-0.0021544	-0.003876	0.00042727	-0.0001323	0.0017428	0.00065378	0.00010784
9.3213	297.27	-0.001949	-0.0028152	-0.003293	-0.0028717	-0.0043699	0.00052444	-1.52e-05	0.001174	0.0014076	0.00022958
9.338	297.1	-0.0022448	-0.0024441	-0.0024748	-0.0015862	-0.0031967	0.00022211	-9.15e-05	0.0021161	0.0021626	-0.00030545
9.3547	297.19	-0.001698	-0.002619	-0.0022579	-0.0013964	-0.0040893	-0.00059368	0.00091507	0.001578	0.0019337	0.00030335
9.3714	296.02	-0.0014783	-0.0025646	-0.0017954	-0.00077917	-0.0032293	0.00036313	0.00092347	0.0017956	0.0019867	-0.00028781
9.388	299.02	-0.0016675	-0.0021948	-0.0014974	-0.0011521	-0.0025114	0.00020596	0.00034972	0.00053386	0.001928	-7.81e-05
9.4047	306.32	-0.0022111	-0.0014804	-0.00095354	-0.00096375	-0.0024456	-0.00046493	0.00091454	0.00084239	0.0022919	0.00016067
9.4214	322.3	-0.0019662	-0.001341	-0.0009299	-0.00026734	-0.0017292	-0.00090634	-0.0001018	-0.00014619	0.0015313	-0.00022899
9.4381	342.45	-0.00095947	6.4e-05	-0.0016727	-0.00074888	-0.0021189	-0.00066164	-0.00014635	-0.00077195	0.00080012	0.00023944
9.4547	365.67	0.00059324	-2.73e-05	0.00064988	-0.00013342	-0.00052476	-0.00024489	-0.00043991	-7.12e-05	0.0025157	0.00019365
9.4714	387.96	-0.00022641	0.00062984	0.00078209	5.35e-05	4.84e-05	0.00011538	-0.00034475	-0.00048564	-0.00046218	0.00014823
9.4881	403.87	0.0003442	0.0010278	0.00053025	0.00056167	0.0011042	4.74e-05	-0.00011041	-0.0007792	0.00018493	7.46e-05
9.5048	418.25	0.0011877	0.0011087	0.0013749	0.001794	0.0011081	0.0007233	6.89e-05	-0.00010822	0.00063637	-0.00034188
9.5214	424.41	0.0011031	3.71e-05	0.00010822	-3.29e-06	0.0020216	-0.00097305	-0.00038921	-7e-05	0.0001336	-0.00044353
9.5381	428.91	0.0011	0.001097	0.00086997	0.00010233	0.0014552	-6.84e-05	-4.27e-05	-1.61e-06	0.0001649	0.00037011
9.5548	430.35	0.0012605	0.0012639	0.00086414	0.00050251	0.00077478	0.00040845	-0.00086043	-0.00029483	-0.00064514	-0.00073184
9.5715	427.15	2.9e-05	0.00036454	0.0011325	0.00082231	0.0013451	-0.00048664	-0.00090147	-0.00019612	-0.00083723	-0.00074707
9.5881	423.7	0.00089818	0.00047356	0.0013186	0.00047197	0.0012325	-0.00018094	0.00036127	0.0002946	-0.00043988	-0.00056205
9.6048	416.38	0.0001847	0.00015046	0.00048991	-3.91e-05	0.00094886	-0.0007608	-0.0011212	-0.00011909	-0.00023841	-0.0012628
9.6215	414.19	0.0002896	0.0004322	0.00045655	0.00022672	0.00077867	-0.00051184	-0.00010789	0.00052248	0.00018802	-0.0003916
9.6382	405.82	0.00074913	0.00045468	-0.0002071	0.00025139	0.0002955	-0.00054838	-0.00070249	0.0016776	-0.00036736	-0.0010637
9.6548	399.51	8.98e-05	-0.0001277	0.00025288	0.00059764	0.00029531	-0.00058474	0.00011751	0.00093143	-0.00010866	-0.00064954
9.6715	395.11	-0.00029665	0.00047083	0.00011005	5.96e-05	-0.0005007	-0.00039236	-0.00056002	0.001151	0.00054341	-0.00040668
9.6882	385.43	8.05e-05	9e-05	-0.00014229	0.00062023	-0.00016049	-0.00048558	-0.00087664	0.00013391	0.0013085	-0.00036387
9.7049	380.99	-0.00057883	-0.00052101	0.0010036	0.00040375	-0.00036023	-0.00032151	0.00044328	-0.000581	0.00047309	-0.00057835
9.7215	373.11	0.00015265	0.0007113	0.00083363	0.00050896	-0.00078731	-0.00035737	-9.53e-05	-0.00093422	-0.00013695	0.00012253
9.7382	368.82	0.00036606	0.0006186	0.00011541	2.47e-05	-0.00044759	-0.00047888	0.00028197	-0.0010165	0.0007126	0.00048046
9.7549	363.88	-0.00064804	0.00032425	0.0010153	7.64e-05	0.00031861	-5.73e-05	-3.43e-05	-0.0013097	-0.00023379	0.00026604
9.7716	360.07	0.00065651	0.00034693	0.00070855	0.00074477	0.00077249	-0.00057881	0.0002877	-0.0026554	-5.75e-05	-0.00023442
9.7882	359.16	0.00024224	0.00036968	0.00084094	0.0011186	0.0021093	-0.00027149	-0.000389	-0.0018963	-0.0010028	0.00015224
9.8049	356.89	0.00094717	0.00019078	0.0013028	0.0021907	0.0015956	-0.00076425	-0.00026109	-0.0014078	-0.00071434	0.0010547
9.8216	357.55	0.0022815	0.0008766	0.0011887	7.02e-05	0.0021928	0.00074405	-0.00018856	-0.0010096	-0.00056592	0.00012453
9.8383	354.12	0.00071928	0.00069776	0.00077288	0.00065863	0.00068283	-0.00069244	0.00068891	-0.0010029	-0.00072583	-0.00040433
9.8549	351.35	0.0013429	0.0006343	0.0008786	0.0013549	0.0011658	-0.00018495	-0.00045941	-0.0015079	-0.0016981	-0.00041809
9.8716	350.54	0.00065554	0.00036914	0.00087473	0.00017393	0.0011366	-0.00036335	-0.0009136	-0.00080939	-0.0010735	-2.58e-06
9.8883	346.93	0.00062379	-0.00067363	0.00051437	0.00070922	0.001848	-5.58e-05	-0.0016446	-0.00044194	-0.00058878	-0.00038831
9.905	343.63	0.00081056	-0.00010327	0.00023651	-0.0002298	0.001819	-0.00023423	0.00023035	-0.0008574	-0.0018131	8.45e-05
9.9216	338.5	-0.00036741	-0.00025294	0.00026045	-0.00052526	0.00033812	-0.00044119	-0.00039055	0.00038328	-0.0011327	-0.00050153
9.9383	335.68	0.00017403	8.72e-05	-0.00034612	0.0007606	0.00090696	0.00012366	-0.00026235	0.00084116	0.00019305	0.00051536
9.955	331.51	0.00055199	0.0008889	0.00019887	-0.00071416	-3.92e-06	3.1e-05	0.00069857	0.0011785	-0.00047174	-0.00084358
9.9717	326.51	-0.00054385	-0.00026965	-0.0010378	-0.00095584	2.43e-05	0.00010987	2.19e-05	0.0012746	0.00012525	-0.00091448
9.9883	323.62	-0.0013933	-0.00099518	-0.0027379	-0.00079581	-0.0022492	-0.00098305	-0.00090389	0.0015517	0.00032974	4.48e-05
10.005	320	-0.001343	-0.00094316	-0.0016742	-0.0014658	-0.0027319	0.00069676	5.64e-05	0.0020401	0.0011798	0.0004894

## Sheet: P02
Time (s)	Ground Truth	Positive 1	Positive 2	Positive 3	Positive 4	Positive 5	Negative 1	Negative 2	Negative 3	Negative 4	Negative 5
0	483	0.00074828	0.00071104	0.00069732	0.00033431	-0.00036932	0.00018629	2.98e-06	0.0006565	-0.0007751	-0.0012865
0.01667	494.5	0.0002224	-0.00021625	0.0005237	0.00046333	0.00059622	0.0001908	0.00048707	0.00069838	3.92e-05	0.00014778
0.03334	499.52	-0.0010481	0.00017804	0.00065833	0.0003982	0.0010176	-0.00034355	-0.00022838	-8.77e-06	-0.00067699	6.97e-05
0.05001	497.95	0.00090097	1.74e-06	0.00051273	0.0010821	0.00026336	-0.00015945	-0.00043395	-0.00014662	-0.00040287	-0.00036434
0.06668	492.41	0.00010658	0.00012576	0.0014042	0.0012112	0.00094262	-0.0008731	-0.00069941	0.00073406	-0.0010888	-0.0010057
0.08335	483.29	0.00080377	0.00058025	0.0010342	0.00067428	0.00033178	-0.00056942	2.42e-05	-0.00042228	-0.00012458	-0.0014688
0.10002	473.74	0.00057614	0.0010951	0.00010398	0.00055361	0.00058094	-0.00068459	-0.00036131	0.00018847	-0.0009006	-0.00012376
0.11669	461.19	0.00037838	0.00022745	-0.00032162	0.00018336	0.0012029	-0.001338	-0.0013456	-0.00084758	-0.00086644	-0.00055758
0.13336	450.43	-0.00020698	0.00068193	0.000765	0.00045081	0.00044855	-0.00085503	-0.0018802	-0.00053654	-0.00068223	0.00016542
0.15003	436.61	0.00016178	-0.00081571	-0.00044503	-0.00061232	0.00026766	-0.00061114	-0.00037853	-0.0010036	-0.00043789	-0.00050562
0.1667	423.6	-0.0010194	-0.00069195	0.00016499	-0.00031757	-0.00014246	0.00047116	-1.45e-05	-0.0003934	-0.00031345	0.00027693
0.18337	411.14	-0.00056165	3.22e-05	-0.00051293	0.00025435	0.0001922	-0.00027267	-0.00063956	-0.0001123	0.00029148	8.06e-05
0.20004	398.46	0.00082081	-0.00020444	-0.0005471	-0.00014401	0.00041219	0.00033087	-0.00018559	-0.00054975	-3.41e-05	0.00024053
0.21671	389.03	0.00053319	9.94e-05	-0.00010563	0.00034449	-0.00062835	-0.00023308	-0.00060063	-0.00059804	0.000301	-4.45e-05
0.23338	380.15	7.04e-06	-0.00052771	0.0010082	0.0014157	-6.52e-05	4.13e-05	-2.65e-05	-0.00043683	-0.00017431	-0.00026988
0.25005	373.13	-7.18e-05	-0.00016415	-0.00093047	-0.00017591	-0.00033268	0.00010636	-0.0011603	-9.6e-05	0.0003113	-0.00022816
0.26672	368.93	-0.00041906	0.00046981	0.00077021	-0.0002978	0.00057409	0.00038117	-0.00046634	-0.00050357	-0.00091363	-0.00015658
0.28339	365.99	0.00027695	0.00035277	0.00023074	0.00096619	7.68e-05	-0.00069089	-0.0014496	-0.00082121	-0.00057789	0.00053833
0.30006	364.9	0.00019773	-0.001265	-0.00036464	-0.0014006	0.0013275	-0.0016122	-0.0012346	-0.0010789	-1.63e-06	-0.00045756
0.31673	364.11	0.00044642	0.0010499	0.00066353	2.77e-05	-0.00083193	-0.0014269	-0.0019174	-0.0017252	-0.00071546	-0.0005335
0.3334	362.5	0.0019787	0.0010226	0.0011037	0.0011801	0.001191	-0.00088251	-0.00059394	-0.00084624	0.00022162	0.00031028
0.35007	360.52	0.00058554	0.001386	0.00022688	-0.0006897	-0.00076836	-0.0011751	-0.0014262	-0.0015523	-0.00067165	2.72e-05
0.36674	357.15	0.0004759	0.00018646	0.0010304	-0.00028712	0.00045136	-0.00092914	-0.0017188	-0.00055334	-0.00096408	-0.00031479
0.38341	354.73	0.00084335	0.00045918	0.00046096	-0.00052204	9.55e-05	-0.00074258	-0.0010828	-0.0015284	-0.0005362	-0.00044878
0.40008	349.98	4.74e-05	0.00097224	0.00028338	4.6e-05	0.00028358	-0.001094	-8.63e-05	-0.0010078	0.00010247	9.97e-05
0.41675	345.3	0.00053351	0.00073381	0.00058142	0.00014272	1.29e-05	-0.0011159	-0.001426	-0.0015337	-0.00060884	-0.00089338
0.43342	340.26	6.52e-05	-4.54e-05	-4.5e-05	0.0014315	-0.00031542	8.93e-05	-0.00033864	-0.00077323	-0.00023929	-0.00055189
0.45009	333.67	0.00043146	0.00094755	5.6e-05	-5.33e-05	-7.15e-05	-0.00041055	-0.0002689	-0.00064046	-0.00040926	0.00041308
0.46676	327.96	5.2e-05	-0.00040281	0.00063242	0.00051312	0.00017189	0.00058696	0.00028135	6.15e-05	0.001223	0.00057782
0.48343	321.17	3e-05	-7.16e-05	0.00022828	-0.00011279	0.00012837	0.0010466	0.0011929	0.00049474	0.00051341	0.00053533
0.5001	315.47	-0.00023088	-0.00022101	-0.00014832	-1.87e-05	0.0009152	0.00042847	0.0015056	0.00062906	0.00088598	-0.00045573
0.51677	310.74	-0.00070061	-0.0011809	-0.00035757	-0.00081151	-0.00050438	0.00094942	0.00076889	0.00040451	0.0016803	0.00077841
0.53344	304.72	-0.00036634	-0.00085098	-3.58e-05	0.00019551	0.00030936	0.0016813	0.0025552	0.0011094	0.0016037	0.00094534
0.55011	299.99	-0.00059862	0.00010913	-0.00052632	-0.00029408	-0.00059558	0.0016347	0.0029017	0.0022954	0.0013477	0.0010238
0.56678	295.25	-0.0013376	-0.0022015	-0.0015205	-0.00083947	-0.0012144	0.0015291	0.0021675	0.0017126	0.00043169	0.001192
0.58345	292.54	-0.0018087	-0.0015134	-0.0012853	-0.0016619	-0.0011759	0.0011847	0.002276	0.0018806	0.00083828	0.00032196
0.60012	287.98	-0.0012387	-0.0010653	-0.00063142	-0.0014612	-0.00096648	0.0026103	0.0028066	0.0022594	0.0017569	0.0014412
0.61679	283.84	-0.001205	-0.00049741	-0.00081729	-0.00045831	-0.00064333	0.0027475	0.0032485	0.001979	0.001414	0.0019975
0.63346	281.7	-0.0014398	-0.0012501	-0.00030479	-0.00056348	-0.00072155	0.0022856	0.0021589	0.0024796	0.00074175	0.00068353
0.65013	278.27	-0.0012583	-0.0013732	-0.0004925	-0.00039246	-0.0014584	0.0019448	0.0028136	0.002081	0.0016328	0.00094385
0.6668	275.78	-0.0011072	-0.0011968	-0.0014639	-0.0009975	-0.00025073	0.0015452	0.0027786	0.0020733	0.0012024	0.0010564
0.68347	272.98	-0.0017901	-0.0014706	-0.001765	-0.00052347	-0.0013328	0.0021959	0.0029552	0.0015267	0.0016445	0.00027943
0.70014	271.13	-0.00098525	-0.0018347	-0.0014243	-0.0012406	-0.00058453	0.00036003	0.001541	0.0012211	-0.00058527	0.00086789
0.71681	270.15	-0.001193	-0.0006098	-0.0015876	-0.00057439	-0.001582	0.0014014	0.0024107	0.0016357	0.001359	0.00080419
0.73348	268.4	-0.0011929	-0.0018446	-0.0021429	-0.0018186	-0.0025793	0.0022946	0.0018702	0.0013616	0.0018938	0.0017801
0.75015	267.72	-0.00068692	-0.00074039	-0.0017493	-0.0015416	-0.0014914	0.0020493	0.0032233	0.0018678	0.0017379	0.0010939
0.76682	266.95	-0.0016106	-0.0010161	-0.0013845	-0.0014036	-0.0019189	0.0023146	0.0035864	0.0032453	0.0019435	0.0015365
0.78349	266.15	-0.0015225	-0.0020715	-0.0025568	-0.0017089	-0.0018326	0.0023407	0.0028079	0.0027629	0.001729	0.0014451
0.80016	264.08	-0.0019703	-0.0020477	-0.0017471	-0.00046513	-0.0016041	0.0026374	0.0038041	0.0023414	0.0016052	0.0013839
0.81683	264.14	-0.00021532	-0.0014245	-0.0011053	-0.00088276	-0.0020336	0.0029348	0.0027267	0.0027606	0.0015422	0.0017684
0.8335	267.73	-0.001617	-0.00089093	-0.0014425	-0.00022102	-0.0014062	0.0019128	0.0021616	0.0020402	0.00027851	0.00084704
0.85017	275.41	-0.00075582	-0.0008373	-0.00074603	-0.0011659	-0.001837	0.00080253	0.0018974	0.0018303	0.00099711	0.00046054
0.86684	293.7	-0.0012941	-0.0012336	-0.00083301	-0.00039457	-0.00086723	0.0012803	0.0010338	0.0012911	0.00033505	7.44e-05
0.88351	321.01	0.00010366	-0.00030952	-0.00016536	-0.00081431	-0.001099	0.001309	0.00020112	0.0011718	-0.00062611	1.46e-05
0.90018	353.91	-0.00058412	-0.0011557	-0.00030947	-0.0010129	-0.0010164	-0.00084676	2.82e-05	0.00033394	-0.00065709	-0.00084509
0.91685	393.79	0.00039722	-0.00017096	0.00052553	0.00022837	1.04e-05	-0.00030974	5.01e-06	-0.00011436	-0.00011817	0.00033982
0.93352	427.89	0.00039514	0.0011759	0.00071649	-0.00013729	-0.00022239	-0.00081939	-0.0010363	-0.00077189	-0.0011383	-0.00031278
0.95019	457.61	0.001348	0.00032965	0.00059907	0.00024498	0.00023195	-0.0016277	-0.0016284	-0.0011304	-0.00044962	-0.00072813
0.96686	478.86	0.00095853	0.0016482	0.0003414	4.51e-05	0.00011353	-0.0022866	-0.0017423	-0.0016684	-0.0015293	-0.0011435
0.98353	491.02	0.0011961	0.0013439	0.00050351	0.00098173	0.0011126	-0.0023487	-0.0024247	-0.0010715	-0.0017398	-0.0012037
1.0002	495.41	0.0010462	0.0013712	0.0006655	0.0007538	0.0008223	-0.0023219	-0.0015835	-0.0025361	-0.0015013	-0.0010866
1.0169	494.7	0.0010162	0.0017	0.00068738	0.0015522	0.0018511	-0.0021765	-0.0022378	-0.0012242	-0.00093344	-0.0025083
1.0335	491.37	0.00080767	0.0021502	0.0002612	-6.8e-06	0.0001854	-0.0025987	-0.003639	-0.0028093	-0.001624	-0.0021851
1.0502	481.47	0.0010175	0.001819	0.0014595	0.0012071	0.00058365	-0.0027532	-0.0038466	-0.0028129	-0.0023443	-0.0016848
1.0669	472.65	0.0016161	0.0023313	0.00061293	0.00084065	0.0015272	-0.0025207	-0.0031005	-0.0022207	-0.0015982	-0.0009183
1.0835	461.66	0.0015885	0.0017312	0.00088701	0.00069623	0.0011526	-0.0023488	-0.0026839	-0.0026142	-0.0012115	-0.0010106
1.1002	449.61	0.001502	0.00062151	0.0012734	0.00016392	0.00032016	-0.0020585	-0.0041789	-0.0023224	-0.0011846	-0.00012613
1.1169	438.61	0.0008492	0.0014972	0.0012677	0.0011845	0.00040532	-0.0026942	-0.0029597	-0.0014643	-0.0001091	-0.00057495
1.1336	425.11	0.00157	0.0013819	0.00061791	-4.06e-05	0.00060574	-0.00034516	-0.0029654	-0.0016524	-0.00059262	-0.00075765
1.1502	412.99	0.00065032	0.00090685	0.00072471	0.0011467	0.001667	-0.00086445	-0.0013592	-0.0012443	-0.00080667	0.00039212
1.1669	401.05	0.00098466	0.0012748	0.00071974	0.0011144	0.00029247	-0.00066745	-0.0010092	-0.0016139	-3.2e-05	-0.00059167
1.1836	391.58	0.00030565	8.1e-05	0.00040701	0.00027817	0.00046643	-0.0011289	-0.002066	-0.0015666	-7.21e-06	-0.00015409
1.2002	382.56	0.0012979	0.00060115	0.001271	0.00069005	0.0014439	-0.0010834	-0.0021974	-0.00092304	-0.0010018	-0.00036867
1.2169	375.29	0.0014857	0.00088218	0.00065062	0.0012967	0.0016484	-0.0010389	-0.0015534	-0.00090799	-0.0010977	-0.0012645
1.2336	370.02	0.00057024	0.0011343	0.00019889	0.00021181	0.0011655	-0.0005472	-0.0018973	-0.0017603	-0.00035506	-0.0014208
1.2502	366.1	0.0011773	0.00024564	0.0015682	0.00054153	0.0014005	-0.001819	-0.0018242	-0.00082174	-0.0010211	-0.0012522
1.2669	364.08	0.0010094	0.0016723	0.00086461	0.0006776	0.0021241	-0.0024937	-0.0024996	-0.00081028	-0.0009086	-0.0011729
1.2836	362.02	0.0014392	0.0016272	0.00088996	0.00092499	0.0013857	-0.0015281	-0.0030566	-0.0010689	-0.0018744	-0.00053179
1.3003	360.04	0.00082533	0.001042	0.00088767	9.14e-05	0.0014228	-0.001817	-0.0024804	-0.001687	-0.00053494	-0.00060159
1.3169	358.96	0.001376	0.0017809	0.00085771	0.00078299	0.0017763	-0.0017485	-0.0023236	-0.0013803	-0.00045353	-0.0006423
1.3336	356.4	0.00073389	0.0014984	0.001809	0.00097602	0.0016718	-0.0017108	-0.0023772	-0.0025077	0.00037703	-0.0006835
1.3503	352.23	0.00086823	0.00049571	-9.72e-05	0.00091978	0.0002786	-0.0017634	-0.001715	-0.0019946	-0.00029173	-0.0010803
1.3669	349.01	0.0010331	0.001568	0.0002098	0.00044795	0.00092106	-0.0013987	-0.0018009	-0.0010043	-0.00084051	-0.00014553
1.3836	343.59	0.0016165	0.001078	0.00026514	0.0013632	0.0018516	-0.00043706	-0.0011107	-0.0012096	4.87e-05	-0.0018156
1.4003	339.34	0.00097693	0.00049912	0.00040477	0.00069765	0.00054685	-0.0012088	-0.001109	-0.0010871	-0.0011597	-0.0010599
1.4169	333.11	0.00087514	0.0010629	0.00082476	0.00050409	0.00044701	-0.00060677	-0.0012877	-0.001533	-0.00030118	-0.00089602
1.4336	326.51	0.0011318	0.0010866	0.00068484	0.00089313	0.001265	0.00014468	0.00014859	-0.00075505	7.81e-05	9.67e-05
1.4503	320.51	0.00070287	-0.0001506	0.00015315	6.24e-05	0.0007654	5.87e-05	0.00080689	-0.0015908	-0.00098114	0.00037866
1.467	315.14	-0.0010362	-5.46e-06	0.00040565	0.00061814	0.00078247	0.00057056	0.00053602	0.00017236	0.00044665	0.00071979
1.4836	308.55	0.00026391	0.00029043	0.00063037	0.00045324	0.00045646	0.00063358	0.0010737	0.00044102	0.0010058	0.0012684
1.5003	303.36	-0.00037218	0.00010643	0.00032315	-0.00068116	-4.06e-05	0.001355	0.00074197	0.00023056	0.00036515	0.001046
1.517	298.97	0.00024345	0.00019314	0.00049207	-0.00059633	0.0005798	0.0021667	0.0016689	0.001097	0.00080422	0.0015649
1.5336	293.43	-0.0011366	-0.00065015	-0.00051458	-0.00045601	-0.00051721	0.0016904	0.0016365	0.0019938	0.0014836	0.0011348
1.5503	289.71	-0.0012357	-0.00035271	1.81e-05	-0.0003987	-0.00055439	0.001963	0.0028042	0.0011831	0.0013228	0.0010901
1.567	286	-0.00020339	-0.0011049	0.00024302	-0.00042445	-0.00044805	0.0013672	0.0019313	0.0014504	0.00098207	0.00095651
1.5837	282.43	-0.0015231	-0.00059713	-0.0018256	-0.0014468	-0.0015425	0.0014903	0.0019889	0.0014482	0.0016918	0.0013862
1.6003	277.68	-0.00087827	-0.00098894	-0.0021041	-0.00053133	-0.0014926	0.0020929	0.0023467	0.0010566	0.0010511	0.00080793
1.617	275.48	-0.0013049	-0.0017401	-0.00070581	-0.0016643	-0.00026982	0.00065949	0.0019546	0.0016532	0.001671	0.0010004
1.6337	272.92	-0.0013745	-0.0021612	-0.0010687	-0.00094289	-0.00053408	0.0010227	0.0024029	0.00087235	0.0005806	0.00045205
1.6503	270.97	-0.0015038	-0.001264	-0.00073262	-0.0002487	-0.00056917	0.0015958	0.0026415	0.0019483	0.0008704	0.001445
1.667	268.36	-0.00056187	-0.00018605	-0.00073225	-0.00046853	8.28e-05	0.0018401	0.0030006	0.0024558	0.0016105	0.0012521
1.6837	266.97	-0.001644	-0.001657	0.00010737	0.00022587	-0.00038118	0.0013659	0.0025194	0.0026637	0.0014505	0.0012965
1.7003	265.23	-0.0012682	-0.00069965	-6.05e-05	-0.00060365	-0.00032982	0.0023598	0.0024288	0.001583	0.0016808	0.00071843
1.717	265.1	-0.0011008	-0.00058162	-0.00070417	-0.00076821	-0.00067882	0.0023954	0.0015887	0.0014316	0.0015509	0.00076281
1.7337	264.03	-0.0014693	-0.0004937	-0.0011519	-0.00040667	-0.0012563	0.0021017	0.0019788	0.0014002	0.001211	0.0017263
1.7503	264.7	-0.0013621	-0.00052587	-0.0016834	-0.0010421	-0.00086146	0.0021079	0.0029698	0.0024776	0.0015913	0.0012071
1.767	264	-0.0019094	-0.0026553	-0.0022986	-0.0017602	-0.0018957	0.0020845	0.0034211	0.001937	0.0017915	0.0014589
1.7837	263.4	-0.0021001	-0.0019991	-0.0017967	-0.0017035	-0.0025292	0.0020614	0.0025513	0.0029853	0.00061157	0.00076191
1.8004	261.95	-0.0018747	-0.0022412	-0.0011549	-0.0020064	-0.0013062	0.0026078	0.0035436	0.0021449	0.00084136	0.0013987
1.817	261.95	-0.00096533	-0.0014054	-0.0014355	-0.0016456	-0.0018827	0.0016261	0.002704	0.0025637	0.00035136	0.00061246
1.8337	263.8	-0.0010676	-0.0020672	-0.0011292	-0.00042626	-0.0021448	0.0023523	0.0017752	0.002443	0.00040073	0.00035965
1.8504	271.53	-0.00057468	-0.0013513	-0.0012982	-0.0002864	-0.0010641	0.0016106	0.0018966	0.0024121	0.00071958	0.00016583
1.867	288.16	-0.0015104	-0.0012945	0.00023908	-3.56e-05	-0.00084017	0.00021129	0.0012382	0.001632	-1.1e-05	0.00017896
1.8837	310.28	-0.00045239	-0.0010279	-0.00037793	0.0004926	4.19e-05	0.00042765	0.00034036	0.00034356	6.71e-05	0.00013244
1.9004	345.38	0.00036823	1.84e-05	1.26e-05	-0.00014309	-0.00019151	0.00031479	-0.00043732	-0.00019625	-0.00060414	-0.00044739
1.917	382.77	0.00026549	0.0008256	-0.00035228	0.00055177	-0.00048181	-0.0014417	-0.00046697	-0.00034754	-0.00082657	0.00027484
1.9337	417.2	0.00019261	0.00046229	6.66e-05	0.000859	0.00042979	-0.00083841	-0.0012151	-0.00034978	-0.0015283	-0.00012857
1.9504	449.08	0.00059658	-8.07e-05	0.0009059	0.00027925	0.00088417	-0.00080299	-0.0013356	-0.00032266	-0.0014528	-0.0010649
1.9671	471.07	0.0010605	0.0004265	0.0011856	0.001003	0.0013964	-0.0015744	-0.0018754	-0.00062497	-0.00036035	-0.0014691
1.9837	485.39	0.00092839	0.00099423	0.0010172	0.0010893	0.0010782	-0.0014208	-0.00131	-0.00095778	-0.00091508	-0.00054321
2.0004	491.72	0.001542	0.0017127	0.0013256	0.0014536	0.0011901	-0.0011784	-0.0018216	-0.00096263	-0.00078212	-0.0003278
2.0171	491.4	0.0012911	0.0015904	0.0014662	0.00093037	0.0024203	-0.0013547	-0.0017066	-0.0012671	-0.0011289	-0.00091212
2.0337	486.1	0.0012194	0.00095785	0.0016072	0.00099018	0.0011288	-0.0020988	-0.0025786	-0.0030643	-0.0016261	-0.0013787
2.0504	479.18	0.0015954	0.0017973	0.00076779	0.0018829	0.0017864	-0.0012919	-0.0025256	-0.0021472	-0.00032889	-7.14e-05
2.0671	467.34	0.0018525	0.0013155	0.0012458	0.00086147	0.0014416	-0.0013814	-0.0018465	-0.0016782	-0.00091828	-0.0013388
2.0837	456.99	0.00064878	0.0019154	0.0011358	0.00083939	0.0010401	-0.0013822	-0.0018557	-0.0019267	-0.00010157	-0.00092103
2.1004	443.13	0.001294	0.0016745	0.0011664	0.00042957	0.0016415	-0.0010257	-0.00084966	-0.0011611	0.00011537	0.00029514
2.1171	431.68	0.00027041	0.00035342	2.12e-05	4.81e-05	0.0006109	-0.00037138	-0.00077181	-0.0007847	-0.00038765	-0.0011827
2.1338	418.9	0.00073725	0.0005036	0.00058467	0.00041531	0.00092651	-0.00085342	-0.0013534	-0.00082777	-2.32e-05	-5.78e-05
2.1504	405.34	0.00072773	2.42e-05	0.00030859	0.0011714	0.00049823	-0.00073901	-0.00071001	-0.00048346	-0.00046855	-0.00059085
2.1671	394.34	0.00092719	-0.00018494	0.00022898	-0.00029	0.0011008	-0.00062571	5.22e-05	-0.00025987	-0.00073525	-0.00044436
2.1838	383.9	0.00029268	0.000146	0.001018	0.00068815	0.00073033	-0.00042387	-0.0011924	-0.00039632	-0.0010928	-0.00074278
2.2004	374.98	0.00076088	0.00071732	0.00051906	0.00061354	0.0011045	-0.0014181	-0.00076263	-0.00059381	0.00010511	-0.00042098
2.2171	367.67	0.00060375	0.00080895	0.00024476	0.00048387	0.00070591	-0.0021738	-0.0019195	-0.00079254	-0.0010634	-0.00072165
2.2338	363.93	0.0013112	0.0015913	0.00055886	0.00060405	-0.0003786	-0.0013191	-0.0013734	-0.001112	-0.00094585	-0.0014078
2.2504	361.01	0.0007671	0.0010529	0.0011536	0.0011406	0.00091123	-0.0014804	-0.0025325	-0.0026866	-0.00073968	-0.00067545
2.2671	359.72	0.002579	0.0017157	0.0012166	0.0011228	0.00059909	-0.0011651	-0.0021392	-0.001217	-0.0013128	-0.00047652
2.2838	360	0.0027809	0.001658	0.0016442	0.00068933	0.0015179	-0.0015377	-0.0034795	-0.0022271	-0.0012887	-0.00098878
2.3005	358.16	0.0018787	0.001991	0.0010353	0.0012822	0.0012915	-0.0020605	-0.0033283	-0.0020141	-0.0014454	-0.00061467
2.3171	356.39	0.0013947	0.001423	0.00028703	0.00071056	0.00032117	-0.001719	-0.0036261	-0.0029961	-0.0020219	-0.00086294
2.3338	354.02	0.00109	0.0016358	0.00093933	0.00027798	-0.00027671	-0.0019455	-0.0028507	-0.0023979	-0.00080497	-0.00087565
2.3505	350.62	0.0011728	0.0020289	0.00058365	6.74e-05	0.0012991	-0.0010685	-0.0014181	-0.002517	-0.00033668	-0.00038645
2.3671	345.75	0.00042123	0.00095067	0.00076031	-6e-05	-0.00012912	-0.00066994	-0.0018699	-0.0020999	-0.00028871	-0.0012593
2.3838	341.46	0.00038466	0.0012531	0.00023709	-0.00013186	0.00055913	-0.00051126	-0.001306	-0.0016538	-0.0006611	-0.00032852
2.4005	336.12	0.00025858	0.00098523	0.0015625	0.0010435	0.00081816	-0.0010407	-0.00041359	-0.0003116	0.00040303	-7.91e-05
2.4171	329.25	0.00025134	0.0002373	-2.49e-05	0.00013997	0.00070484	0.00034189	-0.0010485	-0.00094342	0.00035777	-0.00048196
2.4338	324.1	-0.00055981	-0.00077999	-0.00018386	0.0013155	0.00056243	-1.03e-05	2.21e-05	0.00045793	0.00013164	0.00071316
2.4505	318.9	-0.00080574	-0.00092872	-0.001014	-0.0011669	-0.00080952	0.00017524	0.00064344	0.00024291	-0.00030515	-0.0003434
2.4672	313.56	-0.00010013	-0.00077857	-0.00086535	-0.00098997	-0.00023863	0.00039003	0.0015345	0.0013149	-0.00011389	0.00022785
2.4838	308.46	9.92e-05	0.00041974	-0.00021333	-0.0012283	-0.00081131	0.0012029	0.0013753	0.0012781	0.00040606	0.00047259
2.5005	303.53	-0.00077334	-0.00045031	-0.0017145	-0.0011072	0.00012963	0.0010276	0.0012457	-1.7e-05	0.0008054	0.00059797
2.5172	299.77	-0.00063497	-0.0012904	-0.0010635	-0.0012355	-0.0012731	4.38e-05	0.0014156	0.00060381	4.8e-06	0.00024846
2.5338	296	-0.0012111	-0.0008141	-0.0016703	-0.0020277	-0.0014482	-1.27e-05	0.0010752	0.0015543	0.0010018	0.00066839
2.5505	293.54	-0.0014013	-0.0012368	-0.0013552	-0.0012715	-0.0010818	0.00064835	0.0017847	0.0012459	0.0015187	0.00079126
2.5672	288.94	-0.0016519	-0.0021089	-0.00087257	-0.0011795	-0.0008878	0.0014893	0.0021342	0.0013268	-3.45e-05	0.00058732
2.5838	286.89	-0.0017845	-0.0016959	-0.0003621	-0.00050652	-0.0012373	0.0010423	0.0020332	0.0013475	0.00075	0.00056039
2.6005	284.74	-0.0015319	-0.001224	-0.0012781	-0.00069204	-0.0012454	0.0013137	0.0020823	0.001398	0.00033459	0.00020676
2.6172	283.14	-0.00086405	-0.001232	-0.00099224	-0.001127	-0.00082641	0.00080635	0.0014108	0.00060921	0.00033808	0.00050416
2.6339	280.94	-0.0015349	-0.0017798	-0.00070669	-0.00073209	-0.0013222	0.0013469	0.0013398	0.0011387	-7.88e-05	-0.0001176
2.6505	279.99	-0.0016718	-0.0020893	-0.00078502	-0.00044823	-0.00064878	0.001438	0.0011787	0.0012787	0.00058244	-0.00026611
2.6672	278.39	-0.0016315	-0.0015329	-0.0014507	-0.00024779	-0.0017751	0.0014092	0.0013779	0.0014786	0.00094339	0.00088827
2.6839	276.97	-0.00090879	-0.00046849	-0.00029963	-0.00046312	-0.0007048	0.0016798	0.0029292	0.0016785	0.0015738	0.0012719
2.7005	276.17	-0.0010492	-0.0020688	-0.0021678	-0.0013429	-0.0011203	0.0027601	0.0030388	0.0026587	0.0016633	0.0012099
2.7172	275.63	-0.0017851	-0.0016959	-0.0019404	-0.0015865	-0.0023356	0.0013817	0.0031185	0.0028889	0.00097176	0.0012065
2.7339	275	-0.0021356	-0.0021018	-0.0026626	-0.0016092	-0.0012986	0.0020715	0.0023567	0.0018283	0.0013297	0.0017957
2.7506	274.47	-0.0014477	-0.0011332	-0.00022838	-0.00055311	-0.001832	0.0023717	0.0029175	0.0022083	0.0018971	0.0017908
2.7672	274.33	-0.0016225	-0.0025884	-0.00056106	-0.0011854	-0.0020529	0.0027019	0.0020356	0.0014181	0.0010228	0.00050966
2.7839	276.34	-0.0016201	-0.0018623	-0.0002227	-0.00024036	-0.0011625	0.0015024	0.0019653	0.002428	-0.00066086	8.82e-05
2.8006	285.45	-0.00087582	-0.0023332	-0.00052793	6.79e-05	-0.0017001	0.00051362	0.001925	0.00049811	0.00017258	5.12e-05
2.8172	299.74	-0.00099461	-0.0011309	-0.0014202	-0.00089775	-0.0010405	-0.00059422	0.00011374	0.00039767	-7.39e-05	0.00039854
2.8339	323.93	-0.0011739	-0.00028774	0.00014788	-0.00011944	-0.0015809	-0.00032613	0.00028312	0.00011729	-0.0008006	-0.00076601
2.8506	356.23	-0.00040274	-0.00055354	0.00020584	-0.00069792	-0.0015517	-0.00038748	0.00051232	-0.00010338	-0.0011387	-0.00033187
2.8672	388.24	-0.00058415	-0.0018077	0.0010477	0.00030182	-0.00058179	-0.001436	-0.0012374	-0.0010427	-0.0016273	-0.0015863
2.8839	422.64	0.000513	0.00055892	9.77e-05	0.00055388	0.00010206	-0.0014983	-0.0022667	-0.0015929	-0.0015782	-0.0013912
2.9006	446.8	2.18e-06	0.00097908	0.0016399	0.0010554	0.0012715	-0.0015013	-0.0017698	-0.00097664	-0.0018893	-0.0022622
2.9172	467.61	0.0013962	0.00073866	0.0012776	0.00091934	0.00029507	-0.00096696	-0.0017223	-0.0014678	-0.0013633	-0.0011223
2.9339	477.96	0.00013889	0.001817	0.0009715	0.0012546	0.00063299	-0.0020471	-0.0023039	-0.0014807	-0.0022452	-0.0023504
2.9506	480.64	0.00063777	0.0011846	0.0018143	0.0020617	0.00048385	-0.0019625	-0.0024071	-0.0017932	-0.0024696	-0.001183
2.9673	478.85	0.00092764	0.00085149	0.0016204	0.00084378	0.0011345	-0.0023564	-0.0028101	-0.0017772	-0.001528	-0.0020879
2.9839	472.03	0.00088919	0.0018974	0.0019312	0.0017616	0.0006973	-0.0019146	-0.0022863	-0.0029275	-0.0015451	-0.0023721
3.0006	463.08	0.0015056	0.0013825	0.002102	0.001265	0.00025938	-0.0015032	-0.0030495	-0.0026735	-0.0012637	-0.0012371
3.0173	451.5	-5.31e-05	0.00041738	-0.00016389	0.0010736	-3.64e-05	-0.0019591	-0.0027065	-0.0025992	-0.0019117	-0.0025885
3.0339	440.16	0.00076994	0.0012806	0.00073472	0.0011041	0.00052451	-0.00080138	-0.0010162	-0.0010298	-0.0012729	-0.00086323
3.0506	427.6	0.00022279	0.00013432	0.00051383	0.00033083	0.00051285	-0.0023347	-0.0024409	-0.0017643	-0.0017131	-0.0015956
3.0673	414.32	-0.00011638	-0.00020297	0.0001812	0.0011375	7.16e-05	-0.00075982	-0.0020395	-0.00094304	3.49e-06	-0.00069994
3.0839	402.02	0.00094317	-0.00078035	0.00038052	-0.00088173	-8.46e-05	-0.00097922	-0.0013089	-0.0013194	-0.00091853	-0.0017892
3.1006	388.94	-0.0003201	0.00010898	-0.00011968	0.00028415	-4.15e-05	-0.0014682	-0.0016272	-0.00067814	-0.00055204	-0.00059878
3.1173	378.61	0.00088712	0.00060866	0.00097568	0.0011186	0.00045827	-0.00070157	-0.00080711	-0.00051616	-9.6e-05	-0.00032681
3.134	369.01	-0.00088281	-0.00045048	0.0008394	0.001177	-0.00035755	-0.00032393	-0.00076664	-0.0008936	-0.00030045	-0.00091491
3.1506	361.68	0.00014412	0.00049715	0.0011793	0.00057	0.00042653	-0.001353	-0.00099636	-0.0016004	-0.00095514	-0.00076256
3.1673	358.93	0.00054608	0.0013251	0.00067912	0.00093318	0.00023808	-0.0014848	-0.0014361	-0.00060064	-0.00152	-0.0002548
3.184	357.12	0.00091795	0.00074285	0.0013553	0.00090822	0.00070664	-0.001856	-0.0010367	-0.001727	-0.0011563	-0.00084419
3.2006	356.94	0.00048514	0.0013597	0.00068703	0.00046743	0.00091728	-0.0014202	-0.0023457	-0.0020746	-0.0010925	-0.0011077
3.2173	357.95	0.001631	0.0013761	0.000551	0.00038683	0.000641	-0.0016722	-0.0032642	-0.0015244	-0.00087902	-0.0014897
3.234	357.89	0.0012566	0.0013319	0.0008629	0.0011653	0.0010221	-0.0013561	-0.0019973	-0.0020215	-0.0002456	-0.0013386
3.2506	359.02	0.0017462	0.0019173	0.001427	0.00086248	0.00074454	-0.00095007	-0.0022573	-0.001381	-0.00030214	-6.07e-05
3.2673	355.7	0.0016392	0.0017818	0.00042245	0.00083666	0.00075252	-0.00072335	-0.0014084	-0.0011591	-0.00092862	-0.00091746
3.284	353.77	0.00090588	0.0018257	-0.00044139	0.00022861	0.00050247	-0.0016036	-0.0021474	-0.0022242	-0.00038503	-0.0007065
3.3007	349.35	0.001394	0.0014488	0.0012974	0.0007841	0.0014535	-0.0003289	-0.0010275	-0.0003541	-0.00011105	9.82e-05
3.3173	345.64	0.0013155	0.0014013	0.0010483	0.0008127	0.0011449	0.00022848	-0.0007462	-1.04e-05	0.00085423	0.00072589
3.334	341	-0.00019333	0.00051322	-6.87e-05	0.00061912	0.0012078	0.00048692	0.0007072	-0.00038554	0.00094905	0.0012357
3.3507	335.33	0.00020342	0.00022439	-6.63e-05	-0.00010123	0.0010125	0.00098595	-0.00018087	0.00013981	0.00041342	0.001479
3.3673	330.69	-0.00068033	-0.0012332	-0.00062381	-0.00010183	-0.00021296	0.00073608	-0.00031699	-0.00020362	0.00029903	0.0012177
3.384	324.94	-0.00049328	-0.0010744	-0.0010138	-0.00054604	0.00073447	0.0013868	0.00102	0.0012246	0.0010567	0.0011951
3.4007	319.28	-0.00066391	-0.0016647	-0.0011246	-0.0018205	-0.00057771	0.0016486	0.001668	0.0011834	0.00073336	0.0009059
3.4173	315.12	-0.00074595	-0.00040012	-0.0013479	-0.0010487	-0.00043246	0.00095125	0.0016258	0.00093332	0.00092183	0.0010931
3.434	309.12	-0.00094765	-0.00042385	-0.00090103	-0.0015222	-0.0010022	0.00070507	0.00092347	0.00029453	0.0009309	0.0011032
3.4507	304.74	-0.00076335	-0.00077809	-0.0003987	-0.0021346	-0.00088705	0.0013899	0.0022984	0.0013085	0.0013319	0.00096575
3.4674	301.51	-0.00081777	-0.0019712	-0.0013788	-0.0015591	-0.0015152	0.0023769	0.0031345	0.0018141	0.0010424	0.0013051
3.484	298.4	-0.0013191	-0.0013399	-0.0017723	-0.0015373	-0.0010017	0.0012934	0.0028882	0.001991	0.0013254	0.0017945
3.5007	295.24	-0.0016723	-0.0021758	-0.0012726	-0.0017376	-0.00146	0.0014422	0.0024631	0.0027413	0.00073755	0.00067992
3.5174	291.96	-0.0019073	-0.0013074	-0.00074544	-0.0014411	-0.0018617	0.0014123	0.0031848	0.0026212	0.00084257	0.00075572
3.534	289.99	-0.0011025	-0.0022353	-0.0017283	-0.0012008	-0.00075076	0.0013239	0.0022819	0.0018717	0.0013399	0.0011302
3.5507	289.01	-0.00062514	-0.0016685	-0.0014824	-0.00079523	-0.00049709	0.0023178	0.0041233	0.002327	0.0015982	0.00097117
3.5674	285.94	-0.00032692	-0.0013419	-0.0011255	-0.0013314	-0.00084431	0.0010014	0.0023201	0.0021529	0.001858	0.002033
3.584	284.35	-0.0017253	-0.002064	-0.001468	-0.00084469	0.00040883	0.0010375	0.0032313	0.0029135	0.0016678	0.0011333
3.6007	282.51	-0.0013694	-0.0015602	-0.00066545	-0.00060783	-0.00059773	0.0023062	0.0028794	0.0026533	0.00054678	0.0014845
3.6174	283.01	-0.00062718	-0.00090739	-0.001401	-0.00031642	-0.00066121	0.0027363	0.0025599	0.0023353	0.0022854	0.0019862
3.6341	281.32	-0.00098651	-0.0013037	-0.00082363	-0.001714	-0.0014396	0.0020561	0.0016408	0.0021097	0.0020696	0.001478
3.6507	281.05	-0.0012274	-0.0012817	-0.0016444	-0.0028896	-0.0015329	0.0025493	0.0030427	0.0020066	0.0019156	0.0017151
3.6674	280.07	-0.0017959	-0.0017396	-0.0021862	-0.001717	-0.0016839	0.0021127	0.0036343	0.0031092	0.0020041	0.0028175
3.6841	280.75	-0.0014728	-0.0015698	-0.0011923	-0.0004329	-0.0012642	0.002489	0.0033237	0.0042454	0.002064	0.0019269
3.7007	280.99	-0.0014774	-0.0020593	-0.0015401	-0.0023313	-0.0010163	0.0028068	0.0024127	0.0032149	0.001102	0.0010981
3.7174	278.16	-0.0016013	-0.00054348	-0.001162	-0.0009664	-0.0014831	0.0022244	0.0027694	0.0031505	0.001165	0.0017583
3.7341	281.45	-0.0008331	-0.0011548	0.00011077	-0.00076359	-0.00086458	0.002485	0.0035202	0.0035699	0.0014702	0.0021526
3.7507	287.56	-0.0012852	-0.0020358	-0.0010782	-0.0012809	-0.0010751	0.0012452	0.0018925	0.0020048	0.0012352	0.0012094
3.7674	304.26	-0.00036835	-0.0010909	-0.00072949	-0.00085791	-0.00074283	0.00066791	0.0014421	0.0014655	0.0016638	-8.79e-05
3.7841	328.57	-0.00013618	-0.0010447	-0.0011361	6.34e-05	-0.0010111	0.00057208	0.00024211	0.0016494	-0.00010225	0.00081553
3.8008	358.53	-0.00082732	-0.00054933	-4.88e-06	-0.00081571	-2.12e-05	8.76e-05	0.0011487	0.001294	0.00071953	0.00032361
3.8174	395.97	0.00053676	0.00039604	0.00084719	-0.00014436	-0.00049014	0.0007439	0.00067367	0.0014812	9.94e-05	0.00045726
3.8341	428.67	0.001485	0.00029152	1.92e-05	0.00072127	-0.00024389	-0.0011769	-0.0011511	-0.00022204	-0.0006693	-6.15e-05
3.8508	458.06	0.0011508	0.00099731	0.00089891	0.00089398	0.0002601	-0.00081903	-0.00054177	-0.0014716	-0.00086574	1.53e-05
3.8674	477.17	0.000787	0.00077258	0.00085454	0.0015937	0.0012229	-0.0014785	-0.00053158	-0.00083102	-0.00052031	-0.00067883
3.8841	488.53	0.0016765	0.0013587	0.0019311	0.0014057	0.0018427	-0.00087946	-0.0010306	-0.0009387	-0.00041401	-0.00045118
3.9008	493.97	-0.00014797	0.0018253	0.00082171	0.001079	0.0015456	-0.00075875	-0.0015284	-0.0012251	-0.0013578	-0.0017953
3.9174	491.2	0.00095018	0.0019315	0.0010014	0.0010852	0.00093373	-0.0019847	-0.001005	-0.0015704	-0.0014896	-0.00091292
3.9341	484.57	0.00085624	0.0010765	0.00031298	0.00045375	0.0014685	-0.0015934	-0.0021908	-0.0015253	-0.0012901	-0.0010382
3.9508	475.2	0.0019267	0.0013938	0.0012211	0.001542	0.0017173	-0.0017104	-0.0016962	-0.0026772	-0.00060901	-0.0011625
3.9675	465.31	0.001565	0.0015613	0.0013733	0.0012713	0.0014506	-0.001767	-0.0030295	-0.0015826	-0.0015786	-0.00054375
3.9841	451.26	0.0011145	0.0016994	0.00037699	0.00027986	0.0005541	-0.0021522	-0.002534	-0.0028528	0.00012601	-0.0013191
4.0008	439.22	0.00090344	0.0012069	0.0013699	0.0017573	-0.00019796	-0.0018787	-0.0021278	-0.0022064	-0.00042173	-0.00084696
4.0175	427.75	0.00060357	0.0012259	0.00073814	0.00046095	0.00068268	-0.0015449	-0.0031894	-0.0021581	-0.0015387	-0.00084873
4.0341	413.85	0.00024482	0.0010653	0.00089116	0.00066292	0.00093418	-0.0003718	-0.0013735	-0.0014504	-0.0010331	-0.0014431
4.0508	400.19	0.00048316	0.001236	0.00031621	0.001115	0.00078521	-0.00024648	-0.0012057	-0.0014911	-0.0008568	-0.00034481
4.0675	388.73	0.00087147	0.00050609	-0.00023014	-0.0010382	0.00075156	-0.0016782	-0.0023869	-0.0012618	-0.0007396	-0.00061117
4.0841	377.99	9.73e-05	-1.25e-05	0.0010719	0.00021737	0.0010625	-0.0004442	-0.0010788	-0.00070227	-0.00062145	-0.00028272
4.1008	370.3	-0.00028816	-0.00026	0.00032971	0.0013085	0.00034266	-0.0010966	-0.00036954	-0.0010117	-0.000292	-0.0006958
4.1175	362.29	0.0012955	6.35e-05	0.00062426	0.00062475	0.00039715	-0.0007302	-0.00065056	-0.0015304	-0.00041233	-0.0006032
4.1342	359.91	0.00013562	-0.00021245	0.0013396	0.0015229	0.00088222	-0.0015313	-0.0017711	-0.0012997	0.00043025	8.44e-05
4.1508	357.13	0.00049796	0.0014647	0.00087841	0.00025753	0.00025066	-0.0013738	-0.0023208	-0.0012784	-0.00095045	-0.00092007
4.1675	356.81	0.00044361	0.0010699	0.00050177	7.46e-05	0.00096654	-0.0016649	-0.0014012	-0.0015864	-0.00025666	-0.00088422
4.1842	354.81	0.0014644	0.0011869	0.0002656	0.0010847	0.00070896	-0.00084792	-0.0021903	-0.0012949	-0.00061347	-0.0020045
4.2008	355.77	0.0017701	0.0016356	0.00028181	-4.02e-05	0.00039493	-0.0014975	-0.0023193	-0.0014524	-0.00051856	-0.0010176
4.2175	354.01	0.00019622	0.0011232	-6.56e-05	-0.00016627	0.0010274	-0.0015478	-0.0013387	-0.0022982	-0.00084321	-0.00044468
4.2342	351.84	0.0010105	0.00079215	0.00056729	0.00034573	0.0014316	-0.0010287	-0.0012271	-0.0018563	-0.0012868	-0.00082083
4.2508	348.81	0.00084106	0.00028193	0.00075257	0.00047014	2.18e-06	-0.0018262	-0.0020446	-0.0021024	-0.001369	-0.0011959
4.2675	344.81	0.00082168	0.00088414	-0.00065779	0.0004009	0.00055086	-0.0012462	-0.0017823	-0.0024678	-6.83e-05	-0.00032323
4.2842	340.08	0.00035561	0.00016543	0.00098404	0.0012199	0.0006993	-0.0012042	-0.0018191	-0.0017852	0.00012221	-0.00013223
4.3009	334.02	0.00030807	0.0013706	0.00010575	0.00023608	0.00090587	-0.00086206	-0.0014056	-0.00095174	-0.000107	-0.00035597
4.3175	327.65	0.0004105	0.00038288	0.0013288	-0.00019215	0.00056858	-0.00042913	-0.0010212	-0.001316	-0.0006955	-0.00037072
4.3342	321.48	0.0003049	0.00029769	-0.00013728	0.00051673	0.00026078	0.00024466	-0.001236	-0.0010804	-0.00068182	-0.00079999
4.3509	316.24	0.00022992	0.0008443	-0.0006502	0.00039424	-0.00033261	-0.00054916	-0.00015972	0.00026536	-0.00024624	0.00019725
4.3675	309.94	0.00075239	9.98e-05	6.86e-05	0.0009934	0.00085091	0.0010562	0.00079841	0.00026276	0.00031107	0.00066146
4.3842	305.22	-0.00051408	1.72e-05	0.00014383	0.00012281	0.00020122	0.00086362	0.00061601	0.00068109	0.00053913	5.71e-05
4.4009	299.93	-0.00031853	-0.00072515	7.93e-05	0.00019563	0.00041192	0.00058225	0.00034462	0.0012206	0.00013712	0.00064267
4.4175	296.99	-2.97e-06	0.00021455	0.00029489	0.00010246	-0.00078024	0.0016222	0.0024495	0.0023324	0.00099955	0.0019439
4.4342	293.97	-0.00022346	-0.00079651	0.00028665	-0.00010124	0.00086401	0.0014931	0.0016385	0.0017026	0.0011116	0.001789
4.4509	291.82	-0.00047306	-0.0008761	-0.00061728	-0.00027686	-0.00012708	0.0022361	0.0026943	0.0011044	0.0015261	0.0016057
4.4676	289.99	8.3e-05	-2.44e-05	4.65e-05	0.00010222	-3.42e-08	0.0019895	0.0021566	0.0023095	0.0021531	0.0011562
4.4842	290.31	0.00058032	0.00058835	0.00045867	0.00014896	-4.43e-05	0.0030061	0.0028844	0.0028253	0.0015471	0.0018682
4.5009	289.99	0.00015338	-0.00015009	-0.00027722	0.00047331	0.00025565	0.0027021	0.0038553	0.0022001	0.0025988	0.0015702
4.5176	288.75	0.00017453	0.0003738	0.0011436	0.00082577	0.00018363	0.0028503	0.0039541	0.0037111	0.002086	0.0022257
4.5342	288.05	-0.0011452	-0.0012635	-1.28e-05	-0.00043002	0.00022668	0.0020687	0.0032409	0.0025167	0.0019663	0.0019602
4.5509	287.21	3.95e-05	-0.00085895	-0.00016054	6.12e-05	0.00055676	0.0027604	0.0030716	0.0029174	0.0020288	0.0018152
4.5676	285.39	-0.00017631	-0.00036351	0.00013971	0.00060832	0.00065797	0.0026726	0.0027835	0.0028084	0.00122	0.0023857
4.5842	283.05	-0.00018287	0.00028303	4.79e-05	-0.00017553	7.16e-05	0.0026463	0.0033398	0.0016792	0.0025801	0.0013508
4.6009	280.66	-0.00090436	-0.00033132	1.21e-05	-9.96e-05	-0.00080035	0.0026815	0.0022721	0.0015729	0.0017436	0.001775
4.6176	276.94	-0.0012377	0.00013622	-0.0014508	-0.0010488	-0.0026148	0.0016671	0.0023495	0.0020684	0.0019926	0.0015758
4.6343	273.83	-0.0011237	-0.0011071	-0.0020179	-0.0014159	-0.0022555	0.0023955	0.0023982	0.001364	0.0012497	0.001705
4.6509	270.72	-0.0013667	-0.001359	-0.0026406	-0.0020594	-0.00075122	0.0020742	0.0033509	0.002823	0.0019225	0.00079486
4.6676	266.3	-0.002145	-0.0017601	-0.0022578	-0.0020109	-0.0024508	0.0021144	0.0027699	0.0028413	0.0012123	0.0016397
4.6843	263.76	-0.0013747	-0.00261	-0.0010921	-0.0012427	-0.0015187	0.0016155	0.0033337	0.0028005	0.0011653	0.0015045
4.7009	261.99	-0.001914	-0.0015708	-0.0017717	-0.0018032	-0.0013584	0.0016578	0.0018526	0.0017994	0.0010292	0.00080566
4.7176	266.17	-0.0010532	-0.0013402	-1.78e-05	-0.00097924	-0.0022275	0.0022112	0.0020569	0.003473	0.00071373	0.00085071
4.7343	276.32	-0.0011151	-0.001469	-0.00086619	-0.00073655	-0.0017237	0.001835	0.0014805	0.001332	0.00091025	0.00045099
4.7509	298.02	-0.0013254	-0.00027645	-0.00028723	-0.0013524	-0.00041767	0.0015196	0.0010552	0.00048461	-0.00018451	-0.00024462
4.7676	326.26	-0.00022395	0.000287	-0.00088374	-0.00066636	-0.0017161	-0.00014349	0.00021046	-0.00048128	-0.00028689	0.00018836
4.7843	362.38	-7.55e-05	-0.0012809	0.00028324	-0.0011159	-0.00055258	-0.0013248	-0.00045325	-0.00027834	-0.00056872	-0.00053553
4.801	398.59	-0.00016489	0.00018453	-0.0003136	-0.0001521	1.07e-05	-0.0006505	-0.00084658	4.47e-05	-0.0016297	-0.00042813
4.8176	431.04	-0.00025364	-3.07e-05	-4.23e-05	-0.00040744	-0.00060014	-0.0018305	-0.0017787	-0.00032111	-0.0008305	-0.00085424
4.8343	455.04	0.00091142	-9.48e-05	-7.9e-05	0.00080719	0.00045119	-0.00064772	-0.00049422	-0.00098604	-0.00039058	-0.00083521
4.851	471.77	0.00052561	0.00047301	-0.00019952	0.00055214	0.00098768	-0.0014688	-0.0029231	-0.0017702	-0.0019301	-0.0013199
4.8676	479.73	0.00052864	0.00035068	-9.59e-05	0.00079683	0.00052102	-0.0020503	-0.0024487	-0.0018366	-0.0012802	-0.00085601
4.8843	481.46	0.0011892	0.0006802	0.00087642	0.0010142	0.0017473	-0.0020342	-0.0024534	-0.0011257	-0.0015296	-0.0015183
4.901	477.83	0.0013433	0.00037957	0.00061617	0.00098213	0.0014823	-0.0018989	-0.0018303	-0.00209	-0.0017188	-0.00099527
4.9176	470.86	0.00087124	0.0021252	0.001197	0.0021446	0.0013041	-0.0014352	-0.0029728	-0.0011111	-0.0010687	-0.0012132
4.9343	461.79	0.0015945	0.0018263	0.0014699	0.00030885	0.0014709	-0.0027646	-0.0024114	-0.0021362	-0.001258	-0.0022899
4.951	450.4	0.0018411	0.001258	0.00034146	0.00080519	0.00057682	-0.0023022	-0.0023291	-0.0020557	-0.0010275	-0.0016197
4.9677	439.33	0.001073	0.0016235	-0.00014163	0.00016452	0.00057271	-0.0021092	-0.0030551	-0.0030512	-0.001157	-0.0021637
4.9843	429.79	0.001411	0.0011479	0.00063608	-0.00022583	0.0015446	-0.0026335	-0.0023769	-0.0016878	-0.00017688	-0.0019087
5.001	416.46	0.00031696	0.0014255	0.00099414	0.00052124	0.00025117	-0.0012468	-0.0022976	-0.0013408	-0.00048682	-0.00091334
5.0177	404.85	0.0011044	0.0011328	0.0010442	0.00065872	0.00047842	-0.00087629	-0.001202	-0.0013234	-0.00034692	0.00029017
5.0343	392.63	0.0014154	-3.02e-05	0.0015995	0.00071343	0.00041968	-0.0013436	-0.00064571	-0.00067905	-0.00038724	0.00021827
5.051	382.29	0.00089128	0.0011826	0.00072495	0.001657	0.00044762	-0.0010045	-0.0013781	-0.0016804	-0.00084767	-0.00026917
5.0677	371.65	0.00063696	0.00047268	0.00080408	0.0013517	-0.00018298	-0.0014732	-0.0010637	-0.0014568	-0.00085851	-0.00013428
5.0843	364.33	-0.00018304	0.00045545	0.00054723	0.0012968	0.00019016	-0.00083675	-0.00075037	-0.0013539	-0.0005998	-0.00068161
5.101	359	0.00039976	0.0001389	0.0007111	0.00082593	0.00019141	-0.0010082	-0.0014561	-0.0012819	-0.00097105	-0.0013475
5.1177	353.97	0.001133	0.00096551	6.7e-06	0.00035575	0.00062333	-0.0016286	-0.002252	-0.0012708	-0.0006531	-0.00035491
5.1344	351.99	0.0018079	0.00092163	0.0014885	0.00049635	0.0016013	-0.00075553	-0.001823	-0.00054317	-0.00099503	-0.00099232
5.151	351.27	0.0010203	0.0016608	0.0018218	0.0010259	0.00048567	-0.0015868	-0.0010059	-0.0018795	-0.00055792	-0.00029689
5.1677	350.31	0.0019059	0.0016492	0.00075303	0.0010008	0.0015221	-0.00083485	-0.0012971	-0.0016924	-0.00069077	-0.00066867
5.1844	350.08	0.00076163	0.0011574	0.00024578	0.0011148	0.00063718	-0.00092048	-0.002307	-0.0016259	-0.000794	-0.00095195
5.201	347.87	0.00054391	0.00072694	-0.000121	-0.00065698	0.0012158	-0.0019628	-0.002032	-0.0015008	-0.00035801	-0.00079142
5.2177	346.96	0.0010729	0.0013498	4.46e-05	-0.00051489	0.00016025	-0.0016018	-0.002087	-0.0015859	0.00016774	-0.00021655
5.2344	342.26	0.00067735	0.0019137	-0.00029381	0.00043159	8.03e-05	-0.001092	-0.0016049	-0.0022693	-0.00017669	-0.00076807
5.251	338.93	0.00096876	0.00070405	-0.00038001	-6.36e-05	0.00051669	-0.0012998	-0.0012731	-0.0016098	-0.00091095	-0.00072752
5.2677	333.91	0.00087274	0.00045776	-0.00074603	-0.00053075	0.0002656	-0.0016874	-0.0018695	-0.0017277	-0.0012557	-0.00092439
5.2844	329.13	0.00047883	0.00081325	-0.00041218	0.00047167	0.00015827	-0.0006714	-0.0011806	-0.0011594	-0.00010245	-0.00041091
5.3011	324.14	0.00083119	-2.34e-06	-0.00035821	-0.0010763	0.00030927	-0.001359	-0.0010309	-0.001578	3.15e-05	0.00078429
5.3177	318.05	-0.00048618	-0.0001262	0.00022791	-0.0010996	0.0004893	-0.00019418	-0.00040296	-0.00020404	-4.48e-05	-0.00054049
5.3344	312.92	-0.00069981	0.00068165	-0.00041823	-0.00062415	0.00023964	4.39e-05	-0.00028451	-0.00029562	-0.00015136	-0.00073918
5.3511	306.3	-0.00058552	-0.00094236	-0.00061624	0.00032288	-0.00026756	-0.00058551	-0.00013667	-0.00011868	-0.00067783	-0.00040518
5.3677	302.28	-0.0011562	-0.00088454	-0.0002264	0.00046601	0.00028568	0.00078869	0.00049	0.00026712	0.00086415	0.0012034
5.3844	297.38	-0.0015182	-0.00079634	-0.00036858	-0.0015802	-0.00016384	0.0015653	0.0010267	0.00017367	0.00039653	0.00049905
5.4011	293.06	-0.00012295	-0.00016758	0.00024529	5.87e-05	-0.00089933	0.0017429	0.0020433	0.0012172	0.0012188	0.00098053
5.4177	290.04	-0.0011108	-0.00040894	-0.00076513	-0.0012948	-0.00028876	0.00249	0.0016797	0.0013624	0.00045047	0.00086859
5.4344	285.05	-0.0018896	-0.0017296	-0.0018026	-0.0014291	-0.00010761	0.0017386	0.0020361	0.0017769	0.00049203	0.00084529
5.4511	283.06	-0.0012696	-0.0010108	-0.001162	-0.00081575	-0.0011292	0.0017664	0.0024524	0.0022212	0.0013434	0.0012962
5.4678	280.88	-0.0016916	-0.0011615	-0.0014445	-0.0012827	-0.0019782	0.0021539	0.0020583	0.0022756	0.0013845	0.0011832
5.4844	278.7	-0.0019351	-0.0012521	-0.00085999	-0.00055869	-0.0011107	0.0024216	0.0023844	0.0019402	0.0011251	0.0011589
5.5011	277.15	-0.001167	-0.0024214	-0.00075114	-0.00069359	-0.00078666	0.0022699	0.003071	0.001395	0.0016758	0.00042279
5.5178	275.44	-0.001917	-0.0020027	-0.00050245	-0.0020191	-0.0011497	0.0021182	0.0029468	0.0020481	0.001626	0.0015246
5.5344	275	-0.0021613	-0.0010441	-0.00072975	-0.00052042	-0.0005109	0.0017571	0.0030929	0.0027914	0.00094562	0.0010544
5.5511	272.58	-0.00062026	-0.0011648	-0.00028532	0.00023136	-0.0014466	0.0018753	0.0024284	0.0021854	0.0011052	0.0011473
5.5678	273.15	-0.0010143	-0.00074572	-0.00059688	-0.00062478	-0.00060782	0.0022933	0.0025144	0.002149	0.0011143	0.00058757
5.5844	272.14	-0.00063447	-0.0019756	-0.0010763	-0.00064938	-0.00085687	0.00097422	0.0022402	0.0025021	0.0010031	0.0012133
5.6011	271.5	-0.001297	-0.00083744	-0.00074426	-0.0016433	-0.0013921	0.0013021	0.0019061	0.0019559	0.0012214	0.0010677
5.6178	272.96	-0.0013941	-0.00089839	-0.0014196	-0.0010312	-0.0021273	0.0020493	0.0031025	0.001889	0.0018294	0.001752
5.6345	272.33	-0.001551	-0.0012892	-0.0014513	-0.0018864	-0.00063129	0.0031868	0.0037891	0.0027811	0.0023471	0.0014866
5.6511	273.1	-0.0012915	-0.0008705	-0.00078368	-0.00072049	-0.0020823	0.0029453	0.0035742	0.0028036	0.0024739	0.0011318
5.6678	271.65	-0.0011512	-0.0016809	-0.0024094	-0.00066205	-0.0017024	0.0026438	0.0019183	0.0017468	0.00055945	0.00077653
5.6845	271.22	-0.00062411	-0.00051283	-0.00045523	-0.00060351	-0.0010649	0.0024619	0.0028132	0.0030575	0.00095454	0.0012506
5.7011	272.77	-0.0011987	-0.0010237	-0.0012144	0.00048096	-0.00039844	0.0018904	0.0020573	0.0023892	0.00074913	0.0010717
5.7178	277.92	-0.00034425	-0.0014744	-0.00018214	-0.00084618	-0.001106	0.0016181	0.0013614	0.0015711	-0.00029604	0.0014849
5.7345	291.43	-0.00074051	-0.00048601	0.00029093	-0.00028834	-0.00084031	0.00080677	0.00078505	0.0012618	-0.00011368	0.00011898
5.7511	314.61	-0.00033272	-0.00072681	-0.00058009	-9.04e-05	-0.00054576	0.00026455	0.00035796	0.00059281	-0.00077084	-0.00053597
5.7678	344.82	0.00037325	-7.63e-06	0.00036968	0.0010511	-0.00030824	-0.00051713	0.00013964	0.00052154	-0.00026141	-0.00027426
5.7845	380.46	0.00084118	0.00041199	0.00095623	0.0012222	0.00076062	-0.00037329	-0.00040888	-8.9e-05	-0.00068136	-0.00081272
5.8012	418.36	0.00029562	0.0011023	0.00089857	0.0003948	-3.29e-05	-0.0015144	-0.0016458	-0.0016259	-0.0011922	-0.0016181
5.8178	447.88	0.00055509	0.00068181	0.0023845	0.0017602	0.0013236	-0.0017309	-0.0018374	-0.0017301	-0.001734	-0.0022764
5.8345	471.5	0.0016202	0.00050195	0.0013176	0.0014329	0.0013332	-0.0015607	-0.0017616	-0.0011489	-0.0015295	-0.0011923
5.8512	486.13	0.0016417	0.0010731	0.0014019	0.00080097	0.0010277	-0.0023761	-0.0018666	-0.0017335	-0.0020442	-0.0010258
5.8678	491.89	0.0014844	0.00098396	0.00089787	0.0011409	0.002071	-0.0025366	-0.0017044	-0.0019314	-0.001514	-0.0018067
5.8845	491.81	0.00070124	0.00077518	0.0011797	0.0013428	0.00081966	-0.0033242	-0.0029475	-0.0027273	-0.0019122	-0.0017909
5.9012	486.37	0.00081308	0.0019486	0.0014904	0.00026881	0.0022369	-0.001908	-0.002819	-0.0013172	-0.0012955	-0.001688
5.9178	477.43	0.0022082	0.0016503	0.0010164	0.0019427	0.001847	-0.002103	-0.0030207	-0.0021468	-0.0018168	-0.00066979
5.9345	466.75	0.0011273	0.0019536	0.0013565	0.00053642	0.00079817	-0.0026872	-0.0031349	-0.0033351	-0.0011138	-0.0020185
5.9512	454.79	0.00052477	0.0010255	0.00032363	0.0011012	0.00055323	-0.0013348	-0.0028931	-0.0027068	-0.00080117	-0.0010039
5.9679	442.99	0.0013239	0.0011794	0.00055289	0.0010007	0.0010255	-0.0024	-0.0023549	-0.0019606	-0.0015373	-0.0011437
5.9845	430.11	0.00021535	-0.00067655	-0.00014166	0.00056792	0.00023708	-0.0020651	-0.0024457	-0.002141	-0.0013181	-0.0019648
6.0012	418.42	0.00024	0.00064785	0.00034114	0.0006351	0.00028042	-0.00050817	-0.0023297	-0.0017863	-0.00059197	0.00011036
6.0179	405.78	0.00089086	0.00026287	0.00040453	0.00064737	-1.95e-05	-0.0016988	-0.0018276	-0.0018811	-0.0016925	-0.0014543
6.0345	394.48	0.00046917	0.0011688	0.0010573	0.0010209	0.0014868	-0.00098112	-0.00078932	-0.00069402	-0.00055131	-0.00044708
6.0512	382.91	0.00022676	6.45e-05	0.00033745	0.00075684	9.85e-05	-0.0014888	-0.0011283	-0.001211	-0.0010274	-0.0010682
6.0679	373.59	0.0006998	0.00091098	0.0014404	0.00099273	0.0012618	-0.001819	-0.0014693	-0.00041557	-0.001236	-0.00018215
6.0845	366.74	0.00069641	0.00061765	0.00088992	0.00086845	0.0016234	-0.001256	-0.0017228	-0.0010561	-0.0016256	-0.00193
6.1012	362.28	0.00057413	0.00077486	0.00095708	0.00052278	0.00086693	-0.0021863	-0.0025458	-0.0022352	-0.0026742	-0.00092949
6.1179	358.98	0.00080977	0.0014128	0.0021471	0.00039951	0.00097123	-0.0020446	-0.0023854	-0.0024908	-0.0021708	-0.00075815
6.1346	357.21	0.0012544	0.0009403	0.00086928	-2.83e-05	0.00047409	-0.0017554	-0.0030033	-0.0023008	-0.0023861	-0.0026277
6.1512	356.95	0.0014311	0.0019694	0.0011628	0.0016246	0.0012959	-0.0020942	-0.0024889	-0.0023514	-0.001587	-0.002371
6.1679	358.02	0.00098182	0.00035683	0.00089629	0.00036492	0.00028361	-0.0026134	-0.0029915	-0.0030001	-0.0018357	-0.001229
6.1846	355.81	0.0010992	0.00096551	0.00049033	0.0003818	0.00099126	-0.0032531	-0.0039133	-0.0029052	-0.0019962	-0.0016252
6.2012	354.13	0.00076968	0.0015447	0.0003092	0.00045443	0.00083948	-0.0024043	-0.0034649	-0.0024839	-0.0012612	-0.0017271
6.2179	350.73	0.00029146	0.00056326	0.00021266	-0.00044282	0.00043011	-0.0028683	-0.0033762	-0.0031079	-0.0020526	-0.0022143
6.2346	348.13	0.00017084	0.00072229	-0.001143	-0.00067453	-0.00012203	-0.0019623	-0.0035874	-0.0030775	-0.0018587	-0.0007814
6.2512	345.16	0.00097372	0.00082135	0.00021706	0.00031307	0.00070087	-0.0014745	-0.0024572	-0.0026907	-0.0013969	-0.00091648
6.2679	339.33	0.00016787	0.0013405	0.00023388	0.00013687	0.0010084	-0.0011967	-0.001357	-0.0017977	0.00032154	7.19e-05
6.2846	334.83	0.00034496	-0.00030004	5.5e-05	0.00021022	0.00088618	9.6e-05	-0.0017522	-0.0010544	0.00015291	-6.02e-06
6.3013	328.64	-0.00066882	-0.00035119	-3.95e-05	-7.67e-05	0.00056339	-7.59e-05	-0.0003243	0.00013691	0.0004327	-0.00020325
6.3179	323.51	-0.0017412	-0.0018097	-0.00086148	-0.0010559	-0.001562	-9.55e-06	-9.35e-05	-0.00031699	-0.00027694	-0.00093384
6.3346	317.81	-0.00082157	-0.0012029	-0.0012351	-0.0012318	-0.00056861	-0.00033235	0.00031625	0.00036479	0.00021076	-0.00062947
6.3513	312.36	-0.00088346	-0.0015242	-0.0005455	-0.0024035	-0.00086256	9.14e-05	0.0002462	-0.00056916	-0.00076963	0.00062207
6.3679	308.25	-0.00046972	-0.0015166	-0.0004432	-0.00091961	-0.00038416	0.00033554	0.00071491	-0.00021776	0.00043551	7.47e-06
6.3846	301.46	-0.0014245	-0.00070136	-0.0015996	-0.000736	-0.0004783	0.0013574	0.0012735	0.00082169	0.00041226	0.0006365
6.4013	298.92	-0.0011901	-0.001503	-0.0013573	-0.00085715	-0.0015166	0.0012122	0.0017722	0.0012928	0.00071831	0.00064316
6.4179	294.07	-0.0021746	-0.001078	-0.0013946	-0.001532	-0.0024969	0.00010978	0.0011012	0.00077547	0.00072435	0.00032367
6.4346	291.88	-0.00075235	-0.0014317	-0.00045277	-0.00085083	-0.00039066	0.0017	0.00175	0.0011865	0.00085011	0.00044841
6.4513	289.29	-0.0020056	-0.0021447	-0.0013571	-0.0020792	-0.0016016	0.0015548	0.0013791	0.00057943	-4.33e-05	-4.9e-05
6.468	287.14	-0.001684	-0.0023198	-0.001534	-0.0019522	-0.0021832	0.00087114	0.0016086	0.00078106	0.00071161	0.00057922
6.4846	285.02	-0.0019275	-0.0013292	-0.0011517	-0.00096751	-0.0020223	0.0010258	0.0014486	0.0011328	0.00041759	-7.05e-06
6.5013	282.56	-0.0018743	-0.0021039	-0.00096506	-0.00025918	-0.0011187	0.001151	0.0018893	0.0014552	0.00015375	0.00029551
6.518	282.85	-0.0016731	-0.0018623	-5.07e-05	-0.0014614	-0.0011017	0.0013366	0.0019106	0.0014187	0.0010892	0.0012802
6.5346	280.85	-0.0014723	-0.0011726	-0.00053552	-0.0010306	-8.37e-05	0.00044546	0.0013926	0.0017424	0.00091566	0.00051641
6.5513	281.06	-0.0009152	-0.00069267	0.00021127	-0.0014025	-0.00015345	0.0014702	0.0019559	0.0016173	0.00089246	0.0011166
6.568	280	-0.0011908	-0.0019188	-0.00069323	-0.00072278	-0.00062421	0.00093932	0.0016798	0.0014931	0.0012896	0.00041289
6.5846	280.58	-0.00054513	-0.0012908	-0.00075795	-0.0013163	-0.0012953	0.0016067	0.0022153	0.0014897	0.0019277	0.00098431
6.6013	281.14	-0.001832	-0.0024275	-0.0019128	-0.0012457	-0.0015378	0.0020956	0.002542	0.0019669	0.0012458	0.00093384
6.618	280.21	-0.0021083	-0.0020102	-0.0025079	-0.0020049	-0.0013805	0.0013573	0.0029001	0.0028356	0.0012548	0.0011509
6.6347	280.93	-0.0014641	-0.0022807	-0.0022928	-0.0013811	-0.0023951	0.0021776	0.0027788	0.0031056	0.0010545	0.001339
6.6513	279.92	-0.001741	-0.002432	-0.001379	-0.0010613	-0.0017246	0.00237	0.0041622	0.0034369	0.001575	0.0018543
6.668	279.85	-0.0011564	-0.00072967	-0.001359	-0.00035359	-0.00096815	0.0026834	0.0032014	0.0024486	0.0016163	0.00026468
6.6847	281.92	-0.0011958	-0.00088182	-0.00094732	-0.00022702	-0.0010124	0.0020086	0.0020626	0.0021821	0.0013583	0.002116
6.7013	287.42	-0.00064066	-0.00055531	-0.00039527	-0.0013736	-0.0012571	0.0014253	0.0023673	0.0018269	0.00086116	0.0016546
6.718	302.42	-0.00041237	-0.00037851	0.00032543	-0.00013915	-0.00081577	0.0023409	0.0020727	0.0022229	0.00084494	0.0014315
6.7347	324.89	-9.46e-05	0.0004872	3.89e-05	0.0015687	-0.00051747	0.00071159	0.0018396	0.0014505	0.0011896	0.0011797
6.7513	358.61	1.52e-05	-0.00032422	0.00062083	0.0011699	0.00029602	0.0013293	0.00085777	0.0010095	0.0012652	0.0013739
6.768	394.84	0.0015844	0.001561	0.0012597	0.0012987	0.00090957	0.00099009	0.0014076	0.00045021	0.00053181	0.0013316
6.7847	430.83	0.0021124	0.0017685	0.0019556	0.0021497	0.00069259	0.00050245	0.00066865	0.00037143	0.0011191	0.00066758
6.8014	464.63	0.0021938	0.0020064	0.0024562	0.0016692	0.0015644	0.00052461	0.0010709	0.0011926	0.00059761	0.00074585
6.818	486.94	0.0014115	0.002755	0.0023125	0.0025218	0.0024084	0.0005478	0.00015481	0.0007866	0.00061693	0.00061754
6.8347	501.09	0.0023286	0.0016434	0.0021134	0.003098	0.0023349	0.00081139	-0.00066949	0.00023218	0.00039731	0.00072735
6.8514	505.22	0.0030084	0.0020625	0.0022797	0.0033139	0.0032373	0.00035777	-0.00023425	-8.14e-05	-0.00027088	0.00018599
6.868	503.27	0.0026151	0.0028426	0.0023627	0.0017256	0.0018731	-0.00015452	-0.00096621	5.53e-05	0.00059055	0.00056438
6.8847	493.03	0.0022227	0.0024827	0.0019417	0.0031924	0.0018864	2.2e-05	-0.00082849	-0.00061509	0.00046367	0.00029163
6.9014	480.34	0.0016525	0.0024836	0.0020263	0.002272	0.0021867	-0.00033887	-0.0011389	-0.00041652	0.00024779	-0.00036523
6.9181	464.95	0.0022156	0.001885	0.0016071	0.001381	0.0020284	-0.00069875	-0.0012388	-0.00060592	6.28e-05	0.00019345
6.9347	447.03	0.001498	0.0013474	0.00026483	0.00065782	0.00058111	-0.00046001	-0.0016369	-0.0004951	-0.00021109	0.00016051
6.9514	429.84	0.00060321	0.0010504	0.00018372	0.00051768	0.00025185	-0.00060903	-0.00044736	-0.00065259	0.00059499	0.00015806
6.9681	413.98	0.0016744	0.0013236	0.00018729	0.00040598	0.00043812	0.0005884	-0.00021489	0.00020852	0.00023276	-0.00013981
6.9847	397.15	0.00015613	0.00036882	0.00041546	0.00029498	0.00093962	8.18e-05	0.00067819	0.00026242	0.001251	0.00051136
7.0014	382.5	0.00084127	0.0010624	0.00070033	0.00090501	0.00089722	0.00011434	0.00076269	0.000467	0.00077029	6.69e-05
7.0181	367.6	-7.96e-05	-0.00025006	0.00067792	-0.00056185	-0.00086193	8.78e-05	-0.00035123	1.36e-05	-0.00069823	-0.00034697
7.0347	358.23	7.13e-05	0.0008934	0.00037624	0.00046427	-0.00053224	-0.00011751	0.00099427	-0.00049855	0.00020168	0.00024722
7.0514	349	0.00055017	0.00042039	0.00066292	0.00074346	0.0010285	0.00054524	-2.84e-05	0.00015756	8.36e-05	0.0012577
7.0681	343.69	0.0014765	0.00027738	0.0015944	2.59e-05	0.00055703	-0.00037661	-0.00077962	6.61e-05	-0.00081269	-0.00075423
7.0847	341.27	0.001034	0.00031448	0.0004262	0.00019507	0.000601	-0.0015061	-0.0012003	-0.0013709	-0.0006596	-0.00066147
7.1014	340.5	0.0010983	0.0012805	0.0004625	0.0010019	0.00044459	-0.0017086	-0.0015901	-0.0010719	-0.00017616	-0.001012
7.1181	342.02	0.0015503	0.0018879	0.0012271	0.0012551	0.00091803	-0.001612	-0.0017696	-0.00095153	-0.0009202	-0.00094748
7.1348	342.93	0.0012881	0.0014166	0.00081616	-0.00031959	1.73e-05	-0.0020224	-0.0015893	-0.0028327	-0.000705	-0.00073421
7.1514	344.12	0.0020092	0.0022647	0.0011055	0.00093094	0.0011203	-0.0019546	-0.002545	-0.0018148	0.00017021	-0.00096428
7.1681	342.42	0.002016	0.0018538	0.0011712	0.00029835	0.00064854	0.00038478	-0.0020643	-0.002021	-0.00045208	0.00019813
7.1848	343.05	0.00059426	0.00096407	0.00042534	0.00077388	0.0004344	-0.0021457	-0.0025399	-0.0015989	3.51e-05	-0.00062312
7.2014	339.15	0.0018817	0.0018423	0.001107	0.0011943	0.00090711	-0.00046353	-0.00077058	-0.00075702	0.00010342	-0.00070316
7.2181	336.23	0.0010856	0.001552	0.00052934	0.00036796	0.0003203	-0.00048313	-0.0022625	-0.0011704	-0.0005167	0.00013559
7.2348	332.83	5.25e-05	9.42e-05	9.19e-05	0.00023426	-0.00049525	-0.0011595	-0.00061098	-0.0021506	6.24e-05	-0.00026899
7.2515	327.69	0.000685	0.00097162	0.00038154	0.00057119	0.0001191	-0.00013196	0.00020436	9.76e-06	0.00091247	0.00045292
7.2681	322.63	0.00024696	0.00098082	-0.00067096	-0.00011646	-0.00021094	0.00089723	-0.00014822	0.00010754	0.00068372	0.00049408
7.2848	317.88	7.66e-05	-0.00017734	0.00054085	-0.00044425	-0.00022676	-0.00016689	0.00027953	0.0009252	-5.39e-05	0.00086204
7.3015	313.1	-0.00071784	-0.0010356	-0.0010431	-0.001187	-0.0014722	-0.00030293	0.00016871	0.00075532	7.86e-05	-0.00060644
7.3181	308.31	-0.00065083	0.00025835	-0.0016204	-0.0011557	-0.00077469	0.00090763	0.001709	0.00037683	0.0012013	0.00088856
7.3348	302.34	-0.00076233	-0.00092996	-0.0019189	-0.002092	-0.0010494	0.00050359	0.0010599	0.0013476	0.00022555	0.00078427
7.3515	298.92	-0.00054754	-0.00041466	-0.00071033	-0.0012605	-0.0012962	0.0013871	0.0011623	0.00049174	-0.00017949	0.0010068
7.3681	294.24	-0.00092717	-0.0012151	-0.0015127	-0.0018111	-0.002343	0.0012538	0.0010559	0.00068567	0.00022523	0.0006667
7.3848	291.77	-0.00053526	-0.0011496	-0.0016454	-0.00075935	-0.0012775	0.0015404	0.0012807	0.0014802	0.00045081	0.00071267
7.4015	288.2	-0.0014503	-0.0019807	-0.0011926	-0.00053727	-0.0012406	0.0012589	0.001717	0.0015267	0.00085697	0.00052218
7.4181	285.92	-0.0013567	-0.00078211	-0.00074039	-0.0008689	-0.00086167	0.00061927	0.0025152	0.0013046	0.0010539	0.00080658
7.4348	283.02	-0.0016496	-0.0014661	-0.0011546	-0.0013945	-0.00062626	0.0014169	0.0017228	0.0022531	0.00095135	0.0014772
7.4515	279.75	-0.00057807	-0.0011654	-0.0010669	-0.00037289	-0.00084899	0.0015569	0.0014424	0.0021832	0.00051957	0.00066581
7.4682	279.1	-0.0017927	-0.001702	-0.0011476	-0.0011214	-0.00084382	0.0011289	0.0017637	0.001215	0.00035822	3.34e-05
7.4848	276.76	-0.0012278	-0.0014932	-0.001536	-0.00079241	0.00039031	0.0015698	0.0015459	0.0010577	-1.24e-05	0.00034957
7.5015	277.42	-0.0017021	-0.0012258	-0.00038989	-0.00032586	-0.00095016	0.00099364	0.00084934	0.00084163	0.00039663	-0.00010392
7.5182	275.17	-0.00090168	-0.0017658	-0.00089208	-0.00063439	-0.0013474	0.00059798	0.0019244	0.0010761	0.00059633	0.0007762
7.5348	275.77	-0.0014968	-0.0015009	-0.0018413	-0.0016067	-0.0010882	0.00089108	0.0020705	0.0018214	0.0013663	0.00091615
7.5515	274.97	-0.0018851	-0.0020432	-0.0024002	-0.002303	-0.0017724	0.0022329	0.00351	0.0025983	3.77e-05	0.00031561
7.5682	273.74	-0.0020667	-0.0024374	-0.0018446	-0.001509	-0.0016292	0.002258	0.0024263	0.0033168	0.0015577	0.0017608
7.5848	274.18	-0.0016565	-0.0021766	-0.0010384	-0.00077048	-0.0014009	0.0013254	0.0029663	0.0014259	0.0012188	0.0016053
7.6015	273.06	-0.0020182	-0.0014992	-0.00079102	-0.0016354	-0.00094466	0.0018005	0.0028464	0.0031657	0.00091023	0.001717
7.6182	275.64	-0.0014617	-0.001599	-0.0010191	-0.00056695	-0.00077478	0.00057015	0.0021567	0.0020564	0.00087172	0.00096906
7.6349	280.43	-0.0012621	-0.0010134	-0.00041037	-0.00049399	-0.00057692	0.0010158	0.0015584	0.0019981	8.4e-05	0.00072549
7.6515	291.34	-0.0014492	-0.0014144	-0.0018959	-0.0015548	-0.0010656	8.6e-05	0.0011412	0.00071208	-0.00010406	0.00057098
7.6682	314.85	-0.00065817	-0.00017392	-0.00031216	-0.0011795	-0.00098332	0.0005319	0.00042505	0.00095474	0.00012722	-0.00044217
7.6849	339.8	-0.00028334	-0.00093615	-0.00057137	-2.91e-06	-0.0011872	-8.62e-06	-0.00034992	6.02e-05	-3.1e-05	-0.00044848
7.7015	376.73	0.00035804	6.33e-05	0.00017426	-0.00065171	-4.81e-05	-0.0002799	-7.6e-05	-0.0004742	-0.00012949	-0.00066204
7.7182	408.71	-0.00078339	-0.00043251	0.00038859	-0.00094151	-0.0010535	-0.0011483	-0.0012986	-0.00088841	-0.0014552	-0.0011123
7.7349	440.07	0.00021224	0.00014652	-4.04e-05	0.0010361	-0.00025819	-0.0012702	-0.00084489	-0.00067453	-0.0015241	-0.00070497
7.7515	464.45	0.00079175	0.00036589	0.00050803	0.0006063	0.00076648	-0.00067569	-0.001528	-0.00090895	-0.00027652	-0.0016879
7.7682	475.75	0.00044921	-0.00019308	0.00097232	6.55e-05	0.0004746	-0.0018723	-0.0016128	-0.0022782	-0.0014833	-0.0019908
7.7849	484.23	-0.00030975	2.42e-05	0.00017814	0.00038202	0.00049741	-0.0015175	-0.0020264	-0.0015867	-0.0015532	-0.0015848
7.8016	481.58	0.0001482	0.0007489	0.0011446	0.0010857	0.0016656	-0.0020281	-0.0012443	-0.0017015	-0.0012647	-0.0017704
7.8182	476.2	0.0012299	0.00093451	0.0016357	0.0015125	0.0019749	-0.0017636	-0.0012997	-0.0018166	-0.0012757	-0.0011878
7.8349	464.75	0.00097332	0.00052093	0.00047627	0.0011911	0.0012525	-0.0012907	-0.0020132	-0.0022006	-0.0014967	-0.0012857
7.8516	455.06	0.00021104	0.00046543	0.0007146	0.0011464	0.0013898	-0.0015939	-0.002846	-0.002346	-0.0013892	-0.0019456
7.8682	441.85	-0.00072938	0.00037918	-0.00075157	0.0011567	0.0010402	-0.0018379	-0.0031712	-0.0026112	-0.0014018	-0.0012169
7.8849	428.45	0.0011212	0.00068088	0.0013301	-0.0001891	-5.33e-05	-0.0007697	-0.0024518	-0.0023695	-0.00060728	-0.00096149
7.9016	417.07	0.0003272	0.00017433	0.00039319	0.001398	0.00037015	-0.0011643	-0.0019717	-0.0017701	0.00027716	-0.00029237
7.9182	402.64	-0.00061523	-0.00015345	0.000155	0.00043863	0.00062214	-0.00072365	-0.0017908	-0.0014397	-0.0011442	-0.001369
7.9349	390.88	0.00090669	-0.00042214	-0.0012837	-0.00016071	0.0012467	-0.0015967	-0.00032426	-0.00078101	-0.0016975	-0.00031667
7.9516	379.06	-0.00080925	-0.00051228	0.00026444	4.18e-05	6.77e-05	-0.00038137	-0.0011618	-0.000541	-0.00099531	-0.00089171
7.9683	368.89	0.00014671	-5.5e-06	0.00072394	0.00063141	0.001265	-0.00086796	-0.0006536	-0.00033136	-0.0012209	-4.72e-05
7.9849	363.02	0.00080578	0.00044101	0.00054036	-0.0005218	0.0014893	-0.00081774	-0.0013127	-0.00054075	-0.0003699	-9.08e-05
8.0016	356.32	0.00089984	0.00040847	0.00027274	0.0010908	0.0002534	-0.00094719	-0.0006862	-0.00054141	-0.00050697	-0.00046047
8.0183	354.07	0.00022082	0.00046497	0.00075936	0.00026846	0.0012224	-0.00098768	-0.0013764	-0.00075179	-0.0010335	-0.00065301
8.0349	352.29	0.00081891	0.00084985	0.00077065	8.25e-05	0.0012755	-0.0015359	-0.0020368	-0.0016793	-0.0015603	-0.00081642
8.0516	353.42	0.00085198	0.00042651	0.0011451	0.00089219	0.0009278	-0.0016073	-0.0020104	-0.00090514	-0.00065196	-0.0015124
8.0683	354.96	0.0011818	0.0013488	0.0011559	0.0010931	0.0018981	-0.0016494	-0.001656	-0.0018634	-0.0012696	-0.0015584
8.0849	354.89	0.00094637	0.0012831	0.00085895	0.0002697	0.0012928	-0.0021391	-0.0033329	-0.0032683	-0.0018874	-0.0020184
8.1016	356.15	0.00062133	0.0015162	0.00045003	-0.00019389	2.98e-05	-0.0017052	-0.0024725	-0.0015121	-0.0011303	-0.0011196
8.1183	354.74	0.0011874	0.00073108	-0.00026617	0.00069753	0.00019827	-0.0017188	-0.0012533	-0.0019043	-0.0013602	-0.0012259
8.135	352.63	0.00098018	0.0012321	0.00083315	0.00039913	0.00019521	-0.0011363	-0.0024546	-0.0015208	-0.00075299	-0.00032712
8.1516	348.59	0.00071302	0.00062553	0.00017199	0.0001835	0.00070746	-0.00082243	-0.0017144	-0.0026296	-0.00035524	6.89e-05
8.1683	344.83	0.0006831	0.00037743	0.00054436	-0.00030891	-0.00021112	-0.00026985	-0.0019603	-0.002068	-0.00034673	-0.00065967
8.185	341.01	0.00089036	0.0013553	0.00086065	0.00011084	0.00075907	-0.00013534	-0.001579	-0.00078982	-0.00027852	-0.00073747
8.2016	334.86	-0.00032886	0.00035785	-0.00041581	-5.05e-05	1.22e-05	-0.00047869	-0.0011081	-0.0010941	0.00035855	-0.00093365
8.2183	329.66	0.00067901	0.00025735	-0.00037972	-0.00010149	0.0001811	-0.00028466	-0.00066693	-0.00074136	0.00012718	0.0014453
8.235	323.19	0.00020107	-0.00023244	0.00038213	1.3e-05	0.00035003	-0.00029961	0.001002	0.00050831	0.00031511	0.00056729
8.2516	319.36	-0.00069285	-0.00015498	2.64e-05	0.0001824	8.97e-05	0.0016879	0.00063534	5.42e-05	0.0011025	0.00031161
8.2683	314.18	-0.00037032	-0.00055642	-0.0009157	-0.00039518	0.00031567	0.0014339	0.00068822	0.00070658	0.00081124	0.001211
8.285	309.79	-0.00070147	-0.0011974	-0.00026718	-0.00066892	-0.001003	0.0015689	0.0019701	0.0014494	0.00040047	7.92e-06
8.3017	305.9	-0.0011816	-0.00013634	-0.0009867	-0.0014402	-0.00052015	0.0017641	0.0022937	0.00069648	0.0012184	0.00072964
8.3183	302.17	-0.00095041	-0.001854	-0.0019292	-0.0017145	-0.0020094	0.001451	0.0012386	0.00099114	0.00056834	0.00014896
8.335	299.8	-0.00071998	-0.00049649	-0.00058515	-0.00016615	-0.00029831	0.00054074	0.0020127	0.0016156	0.00057787	0.0011379
8.3517	295.48	-0.00051996	-0.0009018	-0.0010269	5.59e-05	-0.0015312	0.0018731	0.0017982	0.002181	0.001247	0.0015944
8.3683	294.59	-0.0012999	-0.00077019	-0.00065988	-0.0012979	-0.00093521	0.0014417	0.0020341	0.003227	0.00047826	0.0013993
8.385	292.08	-0.0014872	-0.0011771	0.00043293	0.00038811	-0.00059647	0.0010708	0.001971	0.0025054	0.001448	0.0009381
8.4017	290.56	-0.00036988	-0.00095755	-1.07e-05	-0.0011051	-0.0009727	0.0027046	0.0034688	0.0024139	0.0018191	0.0021071
8.4183	288.99	-0.001271	-0.00023075	-0.00031491	-0.00016646	-0.00034855	0.0014068	0.0024169	0.001425	0.00099136	0.00135
8.435	287.57	-0.0014311	-0.0013273	-0.00020081	-0.0006101	-0.00061106	0.0016655	0.0027462	0.001844	0.0017231	0.0016012
8.4517	287.08	-0.001503	-0.0014388	-0.0013987	-0.00036312	-0.00090238	0.0016255	0.0029864	0.0019045	0.0023059	0.0019714
8.4684	286.11	-0.00089336	-0.00062503	-0.001174	-0.00094563	-0.00087949	0.0025436	0.0026573	0.0027146	0.0020192	0.0016899
8.485	285.69	-0.00075907	-0.00034956	-0.0011171	0.00010216	-0.0015142	0.0022354	0.0035896	0.0033162	0.0022431	0.0025652
8.5017	284.99	-0.0016638	-0.0021954	-0.0012838	-0.0013378	-0.0013204	0.0024963	0.0037124	0.0030793	0.0020775	0.0015136
8.5184	284.45	-0.0015014	-0.0020114	-0.0017296	-0.001424	-0.0016983	0.003177	0.0032055	0.0045825	0.0028126	0.0017373
8.535	284.03	-0.001221	-0.0023353	-0.00019516	-0.00046061	-0.00096207	0.0027802	0.0030897	0.0039266	0.0026179	0.001665
8.5517	283.78	-0.00055525	-0.0010778	-0.0019251	-0.0010724	-0.0015976	0.0025635	0.0029147	0.003182	0.001374	0.001356
8.5684	288.54	-0.0013145	-0.001224	-0.00086604	-0.00088319	-0.0002612	0.0016891	0.0031903	0.0019594	0.0011804	0.0013139
8.585	298.18	-0.00050149	-0.00050426	0.00044529	0.00085456	-0.00095471	0.00096517	0.001847	0.0017857	0.00074754	0.00053184
8.6017	319.32	0.00025229	-0.00041244	0.000528	-0.00078163	-0.0007905	0.00071985	0.001524	0.0013134	0.00079438	0.00016474
8.6184	345.81	0.00038204	-0.00044059	0.0010298	-0.00012297	8.88e-05	0.00089293	0.00051292	0.0010508	0.0010212	0.00018252
8.6351	380.78	0.00083841	0.00063766	0.00046946	0.0013387	0.0006539	-9.2e-06	0.00060982	0.00045976	0.00052922	-3.63e-05
8.6517	415.64	0.00016508	0.0015371	0.0014463	-4.98e-05	-0.00069825	-0.00049293	-0.00057925	-0.00048919	0.00030701	0.00021823
8.6684	445.99	0.00070996	0.0012985	0.00094154	0.00058149	0.00078245	-0.00067831	-0.0013189	-6.43e-05	-0.00096226	2.89e-05
8.6851	471.18	0.00068997	0.001509	0.00063257	0.0017948	0.0011476	-0.0010428	-0.00086376	3.2e-05	-0.00076551	-0.00081092
8.7017	486.27	0.0016513	0.0017494	0.0019173	0.0010975	0.00062513	-0.0010498	-0.00055809	-0.00094674	-0.00092776	-0.00094116
8.7184	493.19	0.0011253	0.0014804	0.00172	0.0014526	0.002051	-0.00063966	-0.0014776	-0.0015671	-0.00091076	-0.0015738
8.7351	493.96	0.0014618	0.0012414	0.0017745	0.0022512	0.0019584	-0.0019889	-0.0018596	-0.0015913	-0.00071458	-0.00090677
8.7517	488.73	0.0024237	0.0016615	0.0012976	0.0021079	0.00092049	-0.0019378	-0.0017348	-0.0018248	-0.00027934	-0.0013332
8.7684	479.88	0.00094503	0.001902	0.00079308	0.00077394	0.0012009	-0.002066	-0.0019388	-0.0021483	-0.0014594	-0.00093275
8.7851	468.39	0.0024125	0.0015133	0.0017145	0.0026809	0.0019117	-0.0018375	-0.0019048	-0.00086258	-0.0015334	-0.00070987
8.8018	456.32	0.0016478	0.0013644	0.0017972	0.0015125	0.0025659	-0.0010732	-0.0025876	-0.0026186	-0.0014285	-0.0009603
8.8184	444.39	0.0010917	0.0010059	0.0015723	0.00042848	0.00078367	-0.0018593	-0.0028833	-0.0026763	-0.0015334	-0.0010043
8.8351	431.39	0.0013687	0.0016361	0.0008162	0.001476	0.0013231	-0.0018119	-0.0024942	-0.0019009	-0.0018479	-0.0003394
8.8518	418.43	0.00015883	0.00061886	0.00075913	0.00041979	0.0016625	-0.0025396	-0.0020164	-0.00205	-0.0013264	-0.00038443
8.8684	404.78	0.0015657	0.00097945	0.0010374	0.00066448	0.00082737	-0.0017196	-0.0019871	-0.0019321	-0.00053612	0.00045735
8.8851	393.9	0.00056357	0.0011306	0.00067279	0.00010677	0.0013677	-0.0012874	-0.0017499	-0.0016662	-0.00022465	-0.00053521
8.9018	380.91	0.0011675	0.0010421	0.00067139	0.00076633	0.001192	-0.00049812	-0.001066	-0.00053645	-3.5e-06	-0.00072966
8.9185	373.09	0.00043302	0.00044461	0.00013902	0.0007064	0.00052965	-0.0010813	-0.0015175	-0.0010184	-0.001129	-0.00080645
8.9351	364.96	0.00088795	0.00080539	0.00089169	0.00014831	0.00084122	-0.0013969	-0.0020892	-0.0014119	-0.000999	-0.0004405
8.9518	358.65	0.00071828	0.00011824	0.0010295	5.09e-06	0.00052291	-0.0023386	-0.0017072	-0.0020746	-0.00080991	-0.0013164
8.9685	355.93	0.00042955	0.00053876	0.00049622	0.00082997	0.0011498	-0.0010174	-0.0022213	-0.0011291	-0.00056166	-0.00056764
8.9851	353.56	0.00037847	0.0013789	0.00088487	0.0004371	0.00071689	-0.0021995	-0.0016626	-0.0022709	-0.0015995	-0.00049915
9.0018	351.99	0.00044607	0.00024201	-0.00012386	0.00018235	0.0008855	-0.0017142	-0.0024472	-0.0032342	-0.0019204	-0.0021739
9.0185	351.2	0.001257	0.0011716	0.00099029	1.03e-05	0.00056719	-0.0016467	-0.0028746	-0.0021147	-0.0014952	-0.00068922
9.0351	349.92	0.00096706	0.0014424	0.0010143	-0.00013454	0.0019391	-0.00095406	-0.0024982	-0.0020681	-0.00089118	-0.0013022
9.0518	350	0.001242	0.0023728	0.00039502	0.00071608	0.001047	-0.0021394	-0.0027785	-0.0015161	-0.0017223	-0.00032021
9.0685	346.99	0.00083228	0.0010841	5.47e-05	-1.08e-05	0.00072812	-0.00097168	-0.0027914	-0.0023655	-0.00088046	-0.0007278
9.0851	344.83	0.0014932	0.0012042	0.00046796	8.8e-06	0.00038035	-0.0014434	-0.0022984	-0.0019052	-0.0011152	-0.00086992
9.1018	339.76	0.0012014	0.00087451	-0.00020894	0.00094093	0.0001468	-0.00060419	-0.0020147	-0.002399	-0.00048339	-0.0014261
9.1185	336.08	0.001147	0.0017432	0.00070556	0.00015674	0.00019902	-0.00065976	-0.0012541	-0.00203	-0.00056974	-0.0011558
9.1352	331.25	0.00082429	9.42e-05	0.00013851	0.00075545	-3.55e-05	-0.0011033	-0.0010907	-0.0007972	-0.00092565	-0.00032438
9.1518	324.99	0.00097683	0.00087126	0.00029692	0.00082767	0.0008172	-0.00056335	-0.00039025	-0.00060825	0.00027329	6.35e-05
9.1685	319.56	-3.13e-05	-0.00056825	-0.00021605	-0.00026297	-0.00056348	-0.0012758	-0.0018693	-0.0017914	-0.00059226	-0.00040655
9.1852	313.46	0.00011938	-0.00027206	0.00061066	5.64e-05	0.00051635	0.00039727	-0.000304	-0.00062006	0.0004267	-0.00064041
9.2018	308.08	-0.00011734	0.00032286	-7.23e-05	-0.00084186	-0.00066537	-0.00013718	-0.00032085	0.00037297	0.00060772	-0.00013564
9.2185	301.74	-0.0015727	-0.00055006	-0.00022569	-0.0014365	-0.0010465	0.00040268	-3.89e-05	0.0002315	0.0012678	-1.55e-05
9.2352	297.87	-0.00074241	-0.0013037	-0.00096649	-0.0011482	-0.00065653	0.0011221	0.0012898	0.00035843	0.00025056	0.00063688
9.2518	293.03	-0.0014574	-0.0018187	-0.0017639	-0.001662	-0.00086815	0.0010055	0.0018419	0.0019494	-0.00019753	0.00016481
9.2685	289.25	-0.0018172	-0.0025437	-0.0026736	-0.0019836	-0.0021666	0.00065027	0.00092814	0.00058192	-0.00019693	4.75e-05
9.2852	286.84	-0.0021189	-0.0013275	-0.0027766	-0.0024442	-0.001552	0.00035513	0.0015108	0.00070852	-0.0001366	-0.00018817
9.3019	283.46	-0.0024219	-0.0019358	-0.0017943	-0.0017743	-0.0026808	0.0012548	0.0023938	0.0015523	0.00025284	-0.00033532
9.3185	281.83	-0.0014504	-0.0015588	-0.0016774	-0.00030354	-0.0016405	0.0018567	0.0021098	0.0011413	0.0014212	0.00043417
9.3352	279.13	-0.0022907	-0.0012428	-0.001367	-0.00157	-0.0012866	0.0020407	0.0015873	0.0017167	4.42e-05	0.00049381
9.3519	277.58	-0.0016486	-0.001287	-0.00097431	-0.00065446	-0.0013343	0.00094031	0.0027721	0.0016946	0.0016918	0.00058298
9.3685	276.99	-0.0020765	-0.0022594	-0.0023405	-0.0018679	-0.0014691	0.001215	0.0026403	0.001105	0.00031451	0.00031708
9.3852	275.19	-0.0016749	-0.0019478	-0.0022861	-0.0012039	-0.0022052	0.0016996	0.0020304	0.0014124	0.00049475	0.00040622
9.4019	276.03	-0.0016606	-0.0019663	-0.0018431	-0.0015909	-0.0018858	0.0015274	0.0018408	0.0014812	0.0012742	0.00076173
9.4185	273.96	-0.001054	-0.0014779	-0.002071	-0.0014543	-0.0011389	0.0021332	0.0023109	0.0024176	0.0019044	0.0019764
9.4352	275.97	-0.0012211	-0.0017087	-0.0023841	-0.0014018	-0.0022796	0.0019026	0.0035615	0.0015306	0.0022353	0.001118
9.4519	274.95	-0.0023398	-0.0021202	-0.0030609	-0.0018479	-0.0020787	0.0025101	0.0039746	0.0020793	0.00088797	0.0014741
9.4686	274.39	-0.0020945	-0.0024135	-0.0019838	-0.001936	-0.0025363	0.0030289	0.003849	0.0026589	0.0020281	0.0018896
9.4852	275.02	-0.0016723	-0.001901	-0.002023	-0.0018596	-0.0021384	0.0028005	0.0028255	0.0030598	0.0012804	0.0012981
9.5019	274.78	-0.0022315	-0.0024063	-0.0012269	-0.0012317	-0.0019418	0.0017955	0.0023131	0.0020848	0.0012222	0.0013585
9.5186	279.82	-0.0025545	-0.0019263	-0.0013808	-0.00057681	-0.0018036	0.0017781	0.0024606	0.0022773	0.00050534	0.00085637
9.5352	291.37	-0.0017806	-0.0014174	-0.0013408	-0.00066947	-0.000866	0.0019407	0.0021301	0.0021414	8.83e-05	0.00041381
9.5519	311.73	-0.0010371	-0.0019867	-0.0008276	9.45e-05	-0.000959	0.0021041	0.0014716	0.0022752	0.00015026	1.13e-06
9.5686	339.24	-0.0018101	-0.0015998	-0.00092984	0.00019366	-0.0013392	0.00092345	0.0010537	0.00067611	-8.69e-05	0.00035756
9.5853	373.45	-0.0010988	-0.0009742	-8.36e-05	-0.0007319	-0.0010913	0.00093856	0.0011152	0.00033305	-0.00068292	0.0004183
9.6019	409.95	-0.00014997	-0.00010943	-0.0014171	-0.00013653	0.00035806	-0.00023956	0.00019117	0.00019946	-0.00056107	0.00021284
9.6186	441.27	-0.00027289	0.00066528	0.00020919	0.00070775	-0.00034066	-0.00052167	-0.00067149	-0.00029173	-0.00052892	-0.00049515
9.6353	468.75	0.00055569	0.00071959	0.00085758	-0.00077398	0.00039154	-0.0012801	-0.00010037	-0.00063323	-0.00028742	-0.00022744
9.6519	482.64	4.38e-05	0.00017325	0.00086184	-0.00059571	0.00052161	-0.00090566	-0.0018859	-0.00049722	-0.0019589	-0.00075784
9.6686	493.53	0.0010498	0.0011562	0.00094923	0.0011051	0.00050767	-0.0014844	-0.00047898	-0.00071879	-0.00028307	0.00021941
9.6853	495	0.0009531	0.00063825	0.0005043	0.001976	0.00049304	-0.00072205	0.00021321	-0.00016475	-0.00066976	-0.00039997
9.7019	490.06	0.0012432	0.0017408	0.001038	0.00071162	0.0012518	-0.0012409	-0.0016012	-0.00074381	-0.00072753	-0.0011372
9.7186	483.36	0.00096633	0.00086129	0.0014034	0.00038962	0.00029004	-0.0017294	-0.002608	-0.0019181	-0.00090495	-0.0016378
9.7353	471.96	0.00098701	0.0012424	0.00087248	0.00078755	0.00081827	-0.0013541	-0.0022738	-0.00091727	-0.00075357	-0.0011048
9.7519	463.38	0.00088799	0.0014131	0.001797	0.0012131	0.0011169	-0.00091893	-0.001373	-0.0013763	-0.00030318	-9.87e-05
9.7686	449.01	0.0020411	0.0013733	0.001321	0.00086226	0.001731	-0.0012882	-0.0013661	-0.0014479	0.00020722	-0.00048176
9.7853	438.28	0.0012551	0.0022347	0.0006489	1.27e-05	0.00010774	-0.00043552	-0.0017167	-0.0014896	-3.05e-05	-0.00053973
9.802	426.43	-6.68e-05	0.00048221	0.0010962	0.0012411	0.00034787	-0.0010134	-0.0010238	-0.00045833	-0.0005971	-9.52e-05
9.8186	412.73	0.00099494	0.00056176	0.00053555	0.0011391	0.0013048	0.00019747	-0.00038995	9.65e-05	0.00012244	2.41e-05
9.8353	401.7	2.52e-07	0.00082133	0.0016546	0.0013698	0.0017745	-0.00044031	-0.00014377	-0.00033295	0.0009323	0.00091262
9.852	389.98	0.00097231	0.00075052	0.00028139	0.0010458	0.00035059	-0.00036234	-0.00019594	-0.00067276	0.00012559	-0.0001219
9.8686	380.73	0.0014081	0.00028931	0.0007838	0.00030606	0.0013645	0.00040166	0.00064764	0.0011057	0.00030668	-0.00018018
9.8853	374.22	0.00056141	0.00087888	0.00016651	-1.78e-05	-5.91e-05	-0.00086211	0.00011782	-0.00036837	-0.00020046	-0.00041587
9.902	367.27	0.0012355	0.00074774	-3.01e-06	0.0010161	0.00058144	-0.00024758	0.00057341	-0.00029067	0.00036957	0.00050167
9.9186	363.94	0.00092534	0.0010371	0.0013392	0.0010523	0.0011363	0.00069554	-0.00070213	-6.38e-05	-7.78e-05	-0.00026654
9.9353	360.83	0.00055554	0.0003352	0.00077728	-0.00038028	0.00085935	-0.00080694	-0.001231	0.00025255	-7.63e-05	0.00023689
9.952	361.45	0.0004839	0.00032409	0.0018683	0.00020986	0.0012135	-0.0011163	-0.00044785	-0.00044519	0.00019444	-0.00070849
9.9687	359.21	0.0011281	0.00049316	0.001278	0.00080039	0.00087906	0.0006015	-0.0015729	0.00064682	-0.00037252	1.65e-06
9.9853	360.75	0.0007581	0.00069232	0.00063196	0.00025437	0.00077415	-0.00021526	-0.00058129	-0.00079653	0.00013751	0.00035723
10.002	359	0.001313	0.00059108	0.00040616	0.0006786	0.00035375	0.00028027	0.00044105	-0.00012255	0.00061787	0.0013938

## Sheet: P03
Time (s)	Ground Truth	Positive 1	Positive 2	Positive 3	Positive 4	Positive 5	Negative 1	Negative 2	Negative 3	Negative 4	Negative 5
0	489	0.0018792	0.0010045	0.00048356	0.00069761	0.00061166	-0.0013377	-0.00043142	-0.0014816	-0.001014	-0.00081072
0.016668	494.21	0.0014323	0.0016765	0.0002065	0.0009827	0.0014635	-0.0028356	-0.0015798	-0.0012406	-0.0002526	-0.0007566
0.033337	494.48	0.00050981	0.0005966	0.00015829	0.00089879	0.0011843	-0.0028188	-0.00040617	0.00023952	-0.00061045	-0.001026
0.050005	486.16	0.00084674	0.00056214	0.00099703	0.00024737	0.0003116	-0.0017926	-0.0012314	-0.00016845	-0.00040859	-9.07e-07
0.066673	474.49	0.00020441	0.00027353	0.00034789	-0.00031859	-0.00010856	-0.00186	-0.00017498	-0.00034022	0.00017648	-0.00053532
0.083342	460.48	0.00054114	0.00063433	0.00078602	0.00087406	0.00012093	-0.00066421	0.00026436	0.0010231	0.00040804	0.00054925
0.10001	441.24	0.00048618	-0.0003318	0.00019419	2.4e-05	-7.33e-05	8.33e-05	0.0010279	0.00031966	0.00022689	0.00086869
0.11668	425.28	-0.00026796	-0.0001407	-0.00011145	0.0003655	-0.00029583	-1.19e-05	0.00070204	0.00088612	0.00019319	0.00065792
0.13335	404.66	-0.00074229	-0.00028832	-0.00055995	-0.00065429	-0.0002925	-0.00024741	0.0011125	0.00024196	0.0010443	0.00024111
0.15002	387.72	-0.00065782	-0.00015387	-0.0006083	-0.00139	0.00010613	7.94e-05	0.0005807	-0.00031321	0.00018491	-5.77e-05
0.16668	370.2	-0.00029402	-0.00069668	0.00048692	-8.55e-05	0.000194	-0.00085774	-0.00021552	0.00016453	-0.0002023	0.00032067
0.18335	353.89	1.38e-05	-0.00067539	-0.00030512	3.07e-07	-0.00056545	-2.48e-05	-0.00071704	-0.00027244	-0.00082493	-0.00077261
0.20002	341.99	0.00076917	0.00033348	0.00090471	-0.00067947	8.69e-05	-3.42e-05	-0.00021859	-0.00011917	-0.0010645	-0.0011886
0.21669	331.78	0.00029346	1.57e-05	0.00025516	0.00071071	0.00082433	0.00012551	-0.0018953	-0.0014698	-0.0014216	-0.0017806
0.23336	325.27	0.0013845	0.0014771	0.00063538	0.00068273	0.00023348	0.00076367	-0.0017498	-0.00090382	-0.00051262	-0.0014907
0.25003	322.13	0.001356	0.00076309	0.00047197	0.0014211	0.0013949	0.00067144	-0.0012515	-0.00083886	-0.0019588	-0.0014359
0.26669	320.34	0.0014391	0.0017162	0.0017682	0.0014781	0.0013405	0.00091724	-0.00095871	-0.0018937	-0.00072621	-0.00082217
0.28336	321.87	0.00099	0.00060601	0.0014038	0.00045611	0.00066404	0.00012347	-0.0014886	-0.0013571	-0.0013775	-0.0014727
0.30003	322.73	0.00026104	0.0011628	0.0013257	0.00068293	0.0011747	0.00056723	-0.00098976	-0.0013802	-0.00079202	-0.00088811
0.3167	326.07	0.00034306	0.00073037	0.00033171	0.00088122	0.00015881	0.0001123	0.00030387	-0.00063666	-0.00058904	-0.0011854
0.33337	325.65	-0.00019057	-1.27e-05	0.00045344	0.00073871	0.0010644	0.00086679	-4.95e-05	-0.00027594	-0.0016813	-0.00080607
0.35004	325.42	-0.00069644	-0.0010094	0.00071794	2.23e-07	-0.00077075	0.0014538	-0.0010199	0.00043936	-0.00012333	0.00045697
0.3667	322.16	-0.0006159	-0.00048311	-0.00013333	-0.00036952	-0.0016165	0.0013946	0.00033341	0.00012199	0.00058179	0.00060196
0.38337	319.61	-0.0017927	-0.0013956	-0.0020975	-0.0010511	-0.0011368	0.0016458	0.0010702	0.00012963	0.00087467	0.00092417
0.40004	315.71	-0.0016576	-0.0015471	-0.0018062	-0.001676	-0.0024058	0.0023765	0.00065907	0.00052137	0.0018174	0.0015123
0.41671	309.77	-0.0021929	-0.0015017	-0.0016295	-0.00080008	-0.0014198	0.00096925	0.00086677	0.0011204	0.0012848	0.00074505
0.43338	306.15	-0.0012495	-0.0011749	-0.000882	-0.00054756	-0.0011671	0.0026584	0.0016642	0.0016612	0.0016087	0.0024254
0.45005	301.13	-0.0026791	-0.0017789	-0.0015342	-0.0014005	-0.0012816	0.0010839	0.00095974	0.0015523	0.0013722	0.0015112
0.46671	297.54	-0.0023235	-0.002552	-0.0016157	-0.001772	-0.0019041	0.00094569	0.0021121	0.0024491	0.0011068	0.0018658
0.48338	295.99	-0.0019406	-0.0013817	-0.0016122	-0.0027096	-0.0015965	0.00069596	0.0022632	0.0018384	0.0020227	0.0023983
0.50005	294.23	-0.00097161	-0.0022406	-0.0015235	-0.0013553	-0.00086616	0.0012624	0.0015894	0.0022336	0.00099074	0.0018692
0.51672	293.88	-0.0016229	-0.0019448	-0.0017778	-0.00093503	-0.0024206	0.00045213	0.0010638	0.0015946	0.0015533	0.0015769
0.53339	292.87	-0.0018	-0.0012829	-0.00089057	-0.0019879	-0.0010994	0.00051412	0.0013343	0.001902	0.00067035	0.001138
0.55006	293.65	-0.0013355	-0.0020307	-0.00091752	-0.0014838	-0.00036992	0.00080171	0.001134	0.0026832	0.0014108	0.0018494
0.56672	294.96	-0.0011507	-0.0014543	-0.00097349	-0.0010364	-0.00034642	0.0013151	0.0023193	0.0017202	0.0017684	0.001441
0.58339	294.69	-0.00085458	-0.00079326	-0.0014296	-0.00064581	-0.0018468	0.0012387	0.0014714	0.0014675	0.0020085	0.0018293
0.60006	297.17	-0.00044705	-0.00055542	-0.0014579	-0.0015588	-0.00069566	0.00065713	0.0028352	0.0023088	0.0022787	0.0026314
0.61673	298.64	-0.00059889	-0.00028956	-0.0014008	-0.0010273	-0.0010964	-0.00017614	0.0019878	0.0019384	0.0021063	0.0019882
0.6334	299.94	-0.0016728	6.09e-05	-0.0011727	-0.00018392	-0.00070719	-0.00089586	0.001554	0.0013321	0.00093073	0.0014048
0.65007	302.68	0.00024269	-0.00023816	0.00011247	-0.00047452	-0.00023329	-1.53e-05	0.0013859	0.00087403	0.0013494	0.00091052
0.66673	304.48	-0.00049734	-2.91e-05	-0.00023146	-8.47e-05	-0.00055003	-0.0010426	0.0003348	0.00026877	-0.0004729	0.00024011
0.6834	307.18	0.00091606	0.00071666	0.00019631	0.00070242	0.00051706	-0.0011713	-0.00056791	1.79e-05	0.00056482	-0.00010586
0.70007	317.05	0.0007348	0.00013488	0.00062414	0.00092226	0.00039779	-0.00096301	-0.00023505	-0.0018831	-0.00090229	-0.0013927
0.71674	339.9	0.0012253	-0.00041827	0.0009376	0.0017387	0.0011548	-0.00083847	-0.0015483	-0.0014856	-0.0011314	-0.00079697
0.73341	373.38	0.00059606	0.0017408	0.0016806	0.0013339	0.0017994	-0.0002646	-0.0017737	-0.0013826	-0.0011543	-0.0011422
0.75008	406.88	0.0012545	0.0019507	0.002023	0.0016962	0.0015105	-0.0011212	-0.0013824	-0.0019573	-0.0017069	-0.0013404
0.76674	440.48	0.0020817	0.0012839	0.0017067	0.0017178	0.0014482	-0.0010517	-0.002518	-0.0022375	-0.0011707	-0.0013916
0.78341	464.6	0.0013121	0.0020034	0.0015051	0.0024217	0.001669	-0.0015706	-0.0019804	-0.0016348	-0.0015468	-0.00067842
0.80008	482.95	0.0028125	0.0026671	0.0017904	0.0021026	0.0017203	-0.0011362	-0.0012075	-0.0021513	-0.00092226	-0.0014945
0.81675	492.72	0.0017625	0.0015765	0.0013599	0.00096005	0.0015455	-0.0017665	-0.0014042	-0.0011368	-0.0016518	-0.0018694
0.83342	495.4	0.0023384	0.0010809	0.0014163	0.0016641	0.0017105	-0.0017239	-0.00069008	-0.001065	-0.001881	-0.0015687
0.85009	491.19	0.0012052	0.00081192	0.0013869	0.00097669	0.0013666	-0.0017091	-0.00065207	-0.0014356	-0.00078606	-0.0016796
0.86675	481.69	0.0016412	0.0010804	0.0013004	0.00088596	0.0013058	-0.00090923	-0.00020261	-0.00068699	-0.00048571	-0.00055597
0.88342	469.62	0.000873	0.0009818	0.001844	0.001051	0.00076472	-0.00013653	-0.00078249	2.8e-06	-9.71e-05	-0.00078526
0.90009	453.18	0.00052532	0.0015056	-0.00021652	0.00047805	0.00073287	-0.0012145	-0.00080396	-0.00063479	-0.00038621	0.00019156
0.91676	435.85	0.00065366	0.0010119	-0.00024541	-0.00068981	-0.00040053	-0.00016088	-0.00032589	-0.00029976	-2.73e-05	-3.85e-05
0.93343	418.58	8.26e-05	0.00074477	-0.00081715	-4.25e-05	0.00044388	-0.00025666	-5.38e-05	-0.00031896	0.00036095	-0.0013571
0.9501	399.84	-0.00032028	0.00030857	-0.00061738	-0.00035924	0.00015851	-0.00043616	-0.00037009	-0.00022064	-0.00054762	-0.00076426
0.96676	384.21	-7.97e-05	0.0011444	0.00038297	-0.00016539	0.00046676	0.00045085	0.00043108	0.00014272	4.64e-05	0.00044681
0.98343	366.37	0.00094467	-8.24e-05	0.00023981	-0.00011324	0.00026658	0.0013109	-0.0003565	4.21e-06	-0.0005678	-0.00019674
1.0001	351.3	0.0005698	0.00072552	-0.00064646	-0.00040134	-0.00035702	0.00065514	-0.0016137	-0.0014904	8.47e-05	-0.0015458
1.0168	340.6	0.00089485	-0.00010497	-1.79e-05	-0.00083103	0.00088424	5.64e-05	-0.0011963	-0.0013055	-0.0014719	-0.0011603
1.0334	331.81	0.0015562	0.00059036	0.0013265	0.00066781	-0.00027613	-0.0001207	-0.0012491	-0.0013273	-0.00099704	-0.0015687
1.0501	326.08	0.0014054	0.001145	0.00089692	0.0021689	0.0011352	0.00062854	-0.00071452	-0.0018206	-0.00066937	-0.001419
1.0668	323.86	0.00066646	0.00068213	0.00049607	-5.04e-05	0.00045512	-2.45e-05	-0.0016199	-0.0012248	-0.0019019	-0.0015341
1.0834	324.1	0.00082358	0.0012089	0.00092482	0.0013076	0.0015847	0.0012593	6.07e-05	-0.001071	-0.001104	-0.00064992
1.1001	324.49	0.00081264	0.00083103	0.001325	0.00087722	0.00076314	0.00099996	-0.0011396	-0.0014772	-0.00083574	-0.001677
1.1168	326.03	0.00021378	0.00070774	0.0014675	0.0003334	0.0013556	0.0011063	-0.00092897	-0.0012652	-0.00089147	-0.0013815
1.1334	326.75	-0.00010522	0.00021714	0.0008084	0.00035715	0.0004212	0.00023099	-0.00095357	-0.0011712	-0.0014182	-0.0014388
1.1501	326.17	0.00038692	-1.91e-05	0.00072155	0.00015377	-0.00014527	0.00092771	-0.0013014	-0.00087122	-0.00062037	-0.0008201
1.1668	325.01	-0.00071574	-0.00045294	0.00029123	3.54e-05	-0.00040094	0.0017659	-0.0012087	-0.00057133	-0.0010002	-0.00084831
1.1835	321.31	-0.00056009	-0.00074563	-0.00028213	-0.00059367	-0.0006849	0.0018185	0.00056019	-0.00047785	0.00056433	-0.00052361
1.2001	317.56	-0.0011037	-0.0012923	-0.001084	0.00013834	-0.00071492	0.0019841	-0.00043527	0.00064796	9.57e-05	0.00047827
1.2168	311.79	-0.0031825	-0.0019799	-0.0013718	-0.0014832	-0.0012531	0.0015605	0.0004813	0.00062339	0.00051157	0.00033224
1.2335	306.61	-0.0018284	-0.0016526	-0.002744	-0.0024234	-0.002496	0.00099741	0.0017818	0.0010121	0.0010162	0.00095206
1.2501	302.17	-0.0022331	-0.0024532	-0.0022053	-0.0018352	-0.0006934	-0.00034972	0.00028523	0.0010172	0.00096069	0.0010714
1.2668	297.14	-0.0019683	-0.0011395	-0.0014669	-0.001332	-0.0013735	0.00037852	0.0015858	0.0014062	0.0017021	0.001692
1.2835	294.7	-0.0025136	-0.0024766	-0.0012998	-0.0021036	-0.0013483	0.00079907	0.0017976	0.0020911	0.0018241	0.0015466
1.3001	291.04	-0.001831	-0.0019251	-0.0021606	-0.0017146	-0.0019722	0.00012641	0.0014203	0.0015354	0.0018873	0.0019321
1.3168	290.49	-0.0022937	-0.0021067	-0.0025081	-0.0026847	-0.0017785	-0.00057332	0.002163	0.0020435	0.00080003	0.0012272
1.3335	289.9	-0.0018355	-0.0006526	-0.0019146	-0.0016171	-0.0024591	0.00029648	0.0015211	0.001695	0.00050994	0.0014954
1.3501	288.77	-0.00081847	-0.0011173	-0.0015497	-0.0016255	-0.0012792	0.002234	0.0010861	0.0017605	0.0015179	0.0021179
1.3668	289.98	-0.0018418	-0.0018923	-0.0010423	-0.0010959	-0.00091698	0.0020952	0.0014759	0.0015309	0.0021137	0.0028593
1.3835	290.86	-0.0019434	-0.0013418	-0.0012779	-0.0012182	-0.00027253	0.0018164	0.0011298	0.0017446	0.00093894	0.0015949
1.4001	293.09	-0.0021012	-0.0012709	-0.0012282	-0.0012841	-0.00067298	0.0022116	0.0012553	0.0013088	0.0013284	0.001452
1.4168	294.54	-0.00069459	-0.0016235	-0.00092184	-0.0010384	-0.001271	0.0023543	0.0027662	0.0025278	0.0021612	0.002135
1.4335	296.37	-0.00040573	-0.0012708	-0.0012156	-0.00079286	-0.0011637	0.002132	0.0018311	0.0022991	0.0017839	0.0023467
1.4501	297.85	-5.05e-06	-0.00035348	-0.0010812	-0.00037716	-0.00071777	0.00059156	0.0012799	0.0026619	0.0012594	0.0033263
1.4668	299.95	-0.00063965	-0.00028298	-0.0010613	-0.00030173	-0.00058238	-0.00066653	0.0017599	0.001813	0.0014729	0.0014439
1.4835	303.11	-0.00091056	-0.00083368	-0.00055589	0.00025606	-0.00058821	-0.00066428	0.00094419	0.0011421	0.001067	6.75e-06
1.5002	303.63	-3.47e-05	0.0004516	-0.00079343	-0.0001507	-9.58e-07	-0.00057833	1.16e-05	-0.00029512	0.00027806	0.00039571
1.5168	308.71	0.00061791	0.00057897	0.00019805	1.01e-05	0.00010625	-0.0010244	0.00028545	9.67e-05	0.00025586	0.00090277
1.5335	319.94	0.0003188	0.00059348	0.00033208	5.77e-05	0.00029833	-0.00071543	0.0003534	-0.00021921	0.00014524	-0.00076849
1.5502	346.04	0.001028	0.0020511	0.0019836	0.00078671	0.0010278	0.00015311	-0.00069605	-0.00053509	5.13e-06	-0.0007326
1.5668	377.64	0.0014296	0.0012455	0.0011443	0.001403	0.00090925	-0.00091048	-0.0014215	-0.0018228	-0.0013717	-0.0014905
1.5835	415.21	0.0019719	0.0011195	0.0013647	0.00202	0.0013	-0.001666	-0.0015007	-0.0019031	-0.0015412	-0.0023067
1.6002	446.27	0.0026833	0.0015881	0.0030472	0.0019837	0.0021441	-0.00049262	-0.00011094	-0.0015715	-0.0013285	-0.0016837
1.6168	470.89	0.00059104	0.0014912	0.0017207	0.0012374	0.0011774	-0.0013898	-0.001601	-0.0013873	-0.0019985	-0.0021477
1.6335	487.83	0.0016947	0.0019042	0.0015984	0.0020263	0.0015408	-0.00066556	-0.0013578	-0.0016451	-0.001198	-0.00090766
1.6502	496.62	0.0016779	0.001695	0.0022501	0.0023611	0.0017633	-0.0015363	-8.63e-05	-0.00093149	-0.0015746	-0.00028443
1.6668	497.96	0.001073	0.0013448	0.0021285	0.00096267	0.0010524	-0.00070226	-0.0009017	-0.0014552	-0.0014807	-0.0013378
1.6835	494.44	0.0013095	0.0013914	0.0022938	0.0018382	0.0018414	-0.0012394	-0.00083567	-0.00065375	-0.00079853	-0.0010976
1.7002	484.49	0.0010421	-3.71e-06	0.001285	0.0015492	0.0014707	-0.0011905	-0.00079939	-0.0006186	-0.00055808	-0.0016513
1.7168	474.13	0.0012235	0.00089193	0.00056357	0.0012041	0.00042184	-0.0015059	-0.00070473	0.00027114	-0.00017065	-0.00038268
1.7335	459	0.00067705	0.00074203	-0.0006429	0.00088803	0.00036319	-0.001012	-0.0005517	0.000276	-0.00031377	6.28e-05
1.7502	442.66	0.00021537	0.00113	-0.00059085	0.00048742	-0.00028843	-0.00065884	-0.00036966	-0.0015171	-0.00057503	-0.00013941
1.7668	427.21	0.0012108	0.00098109	-0.00042414	0.0014221	0.00092538	-0.00022289	-0.00015863	0.00022544	0.00019428	-0.0002242
1.7835	410.03	-9.01e-05	0.00077611	-5.69e-05	0.00011378	0.00027405	-0.0014939	-0.00094736	-0.00044911	-0.00048026	-0.00039756
1.8002	393.71	-0.00010212	-0.00075641	-0.00048989	0.0002257	-0.0010824	-0.00097695	-0.00053164	-0.00038704	-0.00033037	-0.00015933
1.8168	378.77	0.00075452	0.00039591	0.00010672	2.59e-05	1.84e-05	-0.00020929	-0.00020441	-0.00011906	-0.00094644	-0.00039215
1.8335	364.03	0.0005475	-0.00085286	-9.7e-05	-8.83e-05	-0.00029262	8.18e-05	-0.0010826	-0.00088309	-0.0010917	-0.00086049
1.8502	352.9	0.00095731	0.00066776	0.00047188	0.00059256	0.00095092	-0.0010548	-0.00058017	-0.00049825	-0.00097253	0.00020055
1.8669	344.11	0.00094739	0.00060637	0.00061203	0.00030877	-0.00029236	-0.00090632	-0.00095966	-0.0010567	-0.00082424	-0.0021792
1.8835	338.53	0.00051772	0.00088471	0.0017547	0.00059308	0.00049929	-0.0012902	-0.0018092	-0.0017919	-0.0014709	-0.0012672
1.9002	335	0.0011252	0.00088062	0.0011223	0.00084939	0.0010372	-5.4e-05	-0.0012792	-0.00099643	-0.0014411	-0.0012073
1.9169	334.36	0.00052823	0.00036787	0.0022947	0.0011629	0.00078364	0.0013784	-0.0013368	-0.0020857	-0.0011173	-0.0015004
1.9335	334.91	-6.79e-05	0.00039269	0.0011183	0.0014483	0.0012373	-7.38e-05	-0.00077799	-0.0017034	-0.00032262	-0.0011177
1.9502	334.24	0.0012409	0.00104	0.0014031	0.00039905	0.00053159	0.00068375	-0.0017468	-0.0015275	-0.00064702	-0.00099977
1.9669	335	0.00078517	-0.00051765	0.00019954	0.0002021	0.00078745	-1.51e-05	-0.0017763	-0.0022643	-0.001413	-0.00058789
1.9835	333.25	0.00041396	0.00010124	-0.00023074	-2.3e-05	0.00025189	0.00079581	-0.0010132	-0.00058725	-0.0013844	-0.00014653
2.0002	331.67	0.00012717	-4.26e-05	0.00059751	-2.11e-05	0.00033826	0.0018862	-0.00022044	-0.0010013	-0.00094403	-8.77e-05
2.0169	327.33	3.67e-05	-0.00015796	0.00093977	-0.00016094	0.00045295	0.0012105	-1.56e-05	0.00050042	-2.8e-06	0.00026544
2.0335	322.38	-0.00019354	-1.89e-05	-3.42e-05	-0.00047096	0.00034153	0.00086976	0.0004833	0.00055757	0.00090978	0.00079539
2.0502	316.93	-0.00033958	-0.0013484	-0.0011786	-0.00010025	3.23e-05	0.0012556	0.00074681	0.0007917	0.00093808	0.0013846
2.0669	309.65	-0.0017998	-0.0012094	-0.0013227	-0.00089247	-0.00067226	0.0013601	0.00089256	0.0014097	0.00040625	0.00017715
2.0835	304.33	-0.0022527	-0.0016912	-0.0017524	-0.0027317	-0.0017431	0.00065119	8.53e-06	0.001024	0.0010539	0.0010607
2.1002	297.58	-0.002454	-0.00084649	-0.0016398	-0.0018526	-0.0014034	0.00041685	0.0010073	0.0016126	0.0018201	0.0017094
2.1169	292.11	-0.0017613	-0.0014978	-0.00087041	-0.0020212	-0.0013459	0.0016646	0.0017125	0.002054	0.0013472	0.0012089
2.1335	288.03	-0.0019067	-0.0017538	-0.0012438	-0.0010285	-0.0015707	0.00050316	0.00177	0.0016094	0.002114	0.0013274
2.1502	284.84	-0.0018564	-0.0012762	-0.001503	-0.0016226	-0.0018802	0.00090773	0.00097362	0.001667	0.0014643	0.0011515
2.1669	282.91	-0.0018899	-0.0019837	-0.0015912	-0.003094	-0.0018516	0.0007229	0.0015907	0.0022567	0.0018774	0.0012705
2.1836	281.89	-0.002119	-0.001873	-0.0024787	-0.0025843	-0.0015976	0.00025662	0.0013834	0.0016058	0.00078604	0.0012129
2.2002	281.59	-0.0016773	-0.001452	-0.0014256	-0.00062952	-0.0017104	0.0014117	0.0018831	0.002255	0.0012289	0.0021283
2.2169	282.8	-0.0011235	-0.0012283	-0.0021996	-0.00099816	-0.0018799	-0.00042913	0.0015287	0.0013977	0.0014656	0.0011574
2.2336	282.76	-0.0017158	-0.0011175	-0.0017179	-0.0014235	-0.0015419	0.0004976	0.00099792	0.0018994	0.0014961	0.0011889
2.2502	285.02	-0.00029428	-0.00013094	-0.0018643	-0.0013106	-0.0013169	0.0016193	0.0013211	0.0017515	0.0011727	0.0013679
2.2669	285.99	-0.0020609	-0.00098018	-0.0016398	-0.0010562	-0.0017408	0.0015911	0.00070239	0.0010428	0.00079077	0.0012524
2.2836	289.33	-0.00052746	-0.0015464	-0.0010727	-0.0005749	-0.00072592	0.0013088	0.0020564	0.0021652	0.001943	0.0020508
2.3002	290.57	-0.00030773	-0.0006728	-0.00087685	-0.0018226	-0.0010092	0.00010102	0.0018793	0.0020767	0.0015316	0.0016996
2.3169	292.99	-0.00070331	-0.00041986	-0.0007382	-0.0013418	-0.0005868	-0.0012472	0.0016138	0.0013384	0.0017402	0.00078891
2.3336	295.9	-0.00084654	-0.00019481	-0.0017422	-0.00060551	-0.00087014	-0.00080925	0.0010834	0.00054168	0.0010932	0.0011746
2.3502	297.36	0.00010227	0.00020022	-0.00040363	-0.00032255	-0.0010687	-0.0007089	0.0002296	0.00045326	0.00047609	0.0015015
2.3669	300.29	0.00057617	-0.00044993	0.00053612	-0.00026631	0.00037087	-0.0012536	0.00043499	0.00024673	0.00044877	0.00064976
2.3836	304.75	0.0013313	0.00053949	0.0003033	0.0009255	0.0010488	-0.0010746	0.0003755	-0.00075582	0.00068673	0.00021064
2.4002	321.18	0.00088187	0.0014172	0.0011296	0.00049958	0.0002285	-0.0016523	0.00013934	-0.0015221	-0.00019534	-0.00043441
2.4169	347.9	0.0013863	-0.0002499	9.6e-05	0.00075542	0.00053927	-0.002316	-0.001155	-0.001523	-0.0014593	-0.0013438
2.4336	384.49	0.00082632	0.001194	0.0013235	0.0013526	0.0018973	-0.00301	-0.0012445	-0.0015536	-0.0011045	-0.0024583
2.4502	421.32	0.0025106	0.0013381	0.001235	0.0018085	0.0019828	-0.002005	-0.0015986	-0.0019085	-0.0016621	-0.0016053
2.4669	449.65	0.0014189	0.0017659	0.0021495	0.0025779	0.00071079	-0.0021747	-0.0014832	-0.0015279	-0.0018962	-0.0010754
2.4836	475.2	0.0010018	0.0014585	0.0029792	0.0019544	0.0022119	-0.0020681	-0.0012215	-0.0011772	-0.0017189	-0.0014865
2.5003	490.2	0.0016509	0.0020295	0.0022898	0.0019855	0.0023272	-0.0027178	-0.0015181	-0.00059114	-0.00098293	-0.0010751
2.5169	497.7	0.00089932	0.00093121	0.0012863	0.0015908	0.0018201	-0.0025891	-0.0019032	-0.0020378	-0.0012772	-0.0019866
2.5336	498.96	0.00045736	0.00011758	0.0018018	0.0019358	0.0011159	-0.0028818	-0.00055615	-0.0012767	-0.0015423	-0.0018704
2.5503	494.51	0.0013895	0.0012842	0.0014012	0.0010594	0.00075193	-0.0029541	-0.00088386	-0.0018999	-0.0013371	-0.0014315
2.5669	484.8	0.001426	0.00058506	0.000572	0.00066688	0.00055824	-0.0017174	-0.00091823	-0.00087476	-0.00013123	-0.00072839
2.5836	473.07	0.0017159	0.001103	0.00051635	0.0005306	0.0012416	-0.0017395	-0.00042415	-0.00082193	-0.00013286	-8.43e-05
2.6003	458.99	0.00096939	0.00071667	0.00071882	8.27e-05	0.00079445	-0.0022112	-0.00022441	-0.00026867	-1.71e-05	-0.00082324
2.6169	445.58	0.00070071	0.0010949	0.0005498	-0.00078967	6.54e-05	-0.0024341	-0.00099509	1.89e-05	0.00036349	-0.00012152
2.6336	429.7	0.00093745	0.0010496	0.00098237	-0.00015837	0.00060874	-0.0019618	0.00052665	-0.00075543	-0.00052327	-8.65e-06
2.6503	414.85	0.00092302	0.00066586	-0.00053	0.0012122	0.00067215	-0.0010165	0.00048962	0.00059248	0.00053401	0.00045688
2.6669	399.29	0.00085356	0.00067885	0.00021775	0.00031209	0.00048165	-0.00085605	-4.8e-05	-3.6e-05	0.00023543	-0.00066734
2.6836	385.59	0.00016888	0.00060782	0.00022253	0.00032115	-0.00027335	-0.00055808	-0.00087965	-0.00084147	-0.00097639	-0.0010268
2.7003	372.15	0.00085769	0.00090519	0.00074282	0.00067138	0.00072397	0.00010153	-0.0010651	-0.00040956	-0.0020402	-0.00041652
2.7169	360.55	0.0010153	0.0021374	0.001092	0.0015052	0.0006762	-0.00022056	-0.0012216	-0.0010686	-0.0013395	-0.0023934
2.7336	353.14	0.0015943	0.0010215	0.00092644	0.00083407	0.0006854	-0.0010483	-0.001731	-0.0013743	-0.0015216	-0.0019613
2.7503	346.97	0.0012492	0.00052929	0.0010475	0.0012144	0.0014303	-0.00067513	-0.0018591	-0.0015628	-0.0021747	-0.0017059
2.7669	343.8	0.0025595	0.00085781	0.0014267	0.0020216	0.0020628	-0.00013584	-0.0016648	-0.0021049	-0.00047459	-0.0016567
2.7836	342.05	0.0021596	0.0018096	0.00074697	0.0018915	0.0016203	-0.00024213	-0.0010009	-0.0020587	-0.0010703	-0.00066726
2.8003	342.76	0.001368	0.0012341	0.0015563	0.0021597	0.00052807	-0.00057414	-0.0015416	-0.00089393	-0.00090092	-0.0012658
2.8169	342.87	0.00060587	0.0010271	0.0011347	0.000468	0.0010478	0.00088454	-0.00079017	-0.00052432	-0.00037847	-0.00065931
2.8336	341.8	0.00065689	0.0016976	0.0011142	5.54e-05	0.0014266	7.26e-05	-3.85e-05	-0.00024336	-0.00068082	-0.00067064
2.8503	340.98	8.45e-06	0.00089738	0.00052157	0.00021047	-3.2e-05	7.18e-05	-0.0013153	-0.0016129	-0.00018824	-0.00035872
2.867	337.55	0.00064849	0.00021127	7.24e-05	0.00053606	0.00062922	0.00074205	-0.00065274	-0.00041926	-0.0006089	-0.00042949
2.8836	333.9	0.00025292	0.00048652	0.00028114	0.0012026	-3.75e-05	0.0018325	0.00042198	0.00071664	0.00064966	-0.00032397
2.9003	328.52	0.00044571	0.0004794	-0.00093955	-0.00059983	-0.00016734	0.0018278	0.001056	-3.56e-05	0.00025784	0.00092969
2.917	321.11	-0.00095626	-0.0006857	-0.0010453	-0.00018925	-0.00083361	0.0020747	0.00015948	3.82e-05	0.00051446	9.27e-05
2.9336	315.15	-0.00045556	-0.00026897	-0.00020811	-0.00037422	-0.00034253	0.0018432	0.00035181	0.0013517	0.0014791	0.0013467
2.9503	305.59	-0.00098954	-0.00092512	-0.00060003	-0.0014378	-0.0012347	0.0024813	0.0012508	0.0006285	0.00079189	0.0011574
2.967	299.18	-0.001579	-0.0007626	-0.0010777	-0.0011979	-0.0012522	0.0018546	0.00070728	0.0023273	0.0010192	0.00096813
2.9836	291.79	-0.0023078	-0.001898	-0.0018408	-0.0017514	-0.00093142	0.0018168	0.0016657	0.0012196	0.0014826	0.0013978
3.0003	285.91	-0.0020312	-0.0014256	-0.0021473	-0.0020218	-0.0026694	0.0021433	0.00082783	0.0018259	0.00112	0.0011203
3.017	282.13	-0.0020061	-0.0017431	-0.0015407	-0.0020095	-0.0019552	0.0010368	0.0023468	0.0016642	0.0022333	0.0017861
3.0336	277.53	-0.002372	-0.002399	-0.0015053	-0.0014028	-0.0026223	0.00015491	0.0021571	0.0017688	0.0021364	0.001332
3.0503	276.84	-0.0027938	-0.0030266	-0.00187	-0.0020708	-0.0019653	0.001152	0.0016729	0.001785	0.0009772	0.0017625
3.067	274.88	-0.001876	-0.0018232	-0.0012644	-0.0018048	-0.0016186	0.0011944	0.0012187	0.0015946	0.00079221	0.0015151
3.0836	275.02	-0.0026335	-0.0020291	-0.0017727	-0.0015958	-0.0016953	0.0012081	0.0018548	0.0018183	0.00081382	0.00079651
3.1003	274.83	-0.00051429	-0.0016152	-0.0016248	-0.00073555	-0.0015186	0.001839	0.0009592	0.0011855	0.00089452	0.0017581
3.117	277.15	-0.001413	-0.0016527	-0.0015058	-0.0014623	-0.001286	0.0024698	0.00062378	0.0010552	0.00076888	0.000539
3.1336	278.08	-0.0013617	-0.0016625	-0.00098731	-0.0012545	-0.0018152	0.0023409	0.00073019	0.00071858	0.00058437	0.00052841
3.1503	279.4	-0.0014782	-0.00037473	-0.0013546	-0.0019533	-0.0011604	0.0027176	0.0020742	0.0020068	0.00022308	0.001461
3.167	283.16	-0.0016508	-0.00052636	-0.0017506	-0.0014916	-0.0014085	0.001041	0.001091	0.0012272	0.0021334	0.0014803
3.1837	284.41	-0.0022981	-0.001158	-0.0014903	-0.0010867	-0.00086703	0.00023599	0.002259	0.0019549	0.0015945	0.0011461
3.2003	287.02	-0.00096284	-0.0017049	-0.0017728	-0.0025509	-0.0019336	-0.00084981	0.000893	0.00011303	0.0012329	0.00051754
3.217	289	-0.00068885	-0.0010113	-0.00031325	-0.00084441	7.45e-05	-0.001319	0.0011476	0.0013718	0.00051754	0.00097924
3.2337	291.51	0.00031241	-0.00076901	-0.00053934	0.00021204	-0.00040089	-0.0016207	0.00087218	0.00029829	0.00086386	5.66e-05
3.2503	294.39	0.00013879	-0.00063984	-0.00033689	-0.00029125	-2.94e-05	-0.0018953	-5.06e-05	-0.00027277	0.00073819	1.76e-05
3.267	298.78	0.00094472	0.00013853	0.00080937	0.00045321	0.00014435	-0.0018906	-0.00041388	-0.00096139	-0.0015969	-0.00037445
3.2837	311.71	0.00099497	0.00038045	0.00078295	0.00068711	0.00048757	-0.0014662	-0.00051254	-0.00064762	-0.00095744	-0.00050161
3.3003	338.62	0.0011573	0.00048103	0.0016153	0.00038179	0.0011984	-0.0026684	-0.0016105	-0.001395	-0.0016428	-0.0011288
3.317	371.57	0.0021323	0.0014295	0.0007587	0.0014673	0.0017117	-0.0010404	-0.0015037	-0.0013173	-0.00121	-0.0012854
3.3337	409.53	0.0018186	0.001219	0.0021927	0.0018717	0.0013199	-0.0033656	-0.00089754	-0.0014164	-0.0020135	-0.0012068
3.3503	439.55	0.0015891	0.0011499	0.0018226	0.0021059	0.0012395	-0.0021609	-0.0019957	-0.0015452	-0.0016404	-0.0018338
3.367	466.64	0.0013319	0.0017312	0.0013096	0.0016014	0.0017248	-0.0016288	-0.002154	-0.0012617	-0.0015914	-0.0012263
3.3837	483.85	0.00034715	0.001549	0.0017418	0.0013527	0.001984	-0.00306	-0.00090245	-0.0020094	-0.0013956	-0.0014127
3.4003	491.73	0.0026112	0.00097106	0.0013722	0.001587	0.0015927	-0.0029222	-0.0015316	-0.001314	-0.0010824	-0.00065812
3.417	495	0.0009535	0.0012979	0.00051655	0.0013954	0.00123	-0.0018879	-0.0015439	-0.0017382	-0.0013878	-0.0010508
3.4337	490.7	0.0015931	0.0012572	0.00051963	0.0011756	0.001009	-0.0030412	-0.001204	-0.00018783	-0.00075149	-0.00079639
3.4503	481.98	0.00069289	0.00087751	0.0010952	-3.71e-05	0.0018345	-0.0022885	-0.0010994	-0.00067186	-0.0016465	-0.00015942
3.467	469.99	0.00096866	0.00097832	0.00012583	0.00073631	0.00014391	-0.0013951	0.00024028	-0.0011853	-0.0018059	-0.0005232
3.4837	455.2	0.0006008	0.00025987	-0.00089956	-2.2e-05	-0.00013281	-0.0019055	-0.0001264	-0.00028379	0.00030207	-0.00026898
3.5004	440.51	-0.00029813	0.00024773	4.73e-05	-0.00066637	-9.87e-05	-0.0025001	-0.00031676	0.00020515	-0.00015307	0.00027972
3.517	424.31	-0.00027401	0.00063103	-0.00029199	-0.0003185	2.02e-05	-0.0021409	-0.00097783	0.00042849	-7.8e-05	6.28e-05
3.5337	409.34	0.00030943	0.00087317	0.00028379	-0.00050912	-0.00053834	-0.0010232	-0.00052174	0.00038604	-6.21e-05	0.0002286
3.5504	391.99	0.00030562	-0.00029681	-0.00051262	-0.00041623	-0.00030629	-0.0016467	-0.00062459	0.00072731	-0.00045914	-0.00051831
3.567	378.26	0.00046963	0.0010749	0.00026346	0.00030055	-1.76e-05	-0.00064019	-0.00019822	0.00012377	-0.00026706	-0.00061751
3.5837	364.81	0.0013333	0.0013735	0.00043938	0.0012734	0.00094943	-5.43e-05	-0.00033094	-0.00077442	1.33e-05	-0.00030467
3.6004	353.68	0.0014133	0.00076769	0.00044381	0.00062853	0.00058857	-0.001577	-0.0010814	-0.0019075	-0.0014153	-0.0018451
3.617	346.99	0.0013812	0.00098125	0.0011351	0.0021699	0.0010474	-0.00084989	-0.0019489	-0.0016558	-0.0016361	-0.0019442
3.6337	341.51	0.001657	0.00091212	0.0010539	0.00067291	0.0015065	-0.00034643	-0.0015531	-0.0019342	-0.0018865	-0.0017198
3.6504	340.84	0.0010926	0.0013797	0.0012303	0.0018166	0.0015415	-0.0001795	-0.0027434	-0.0015646	-0.0018427	-0.0017599
3.667	340.46	0.00078005	0.0013384	0.00097755	0.00088752	0.00081316	-0.00032107	-0.0014668	-0.0014306	-0.0011513	-0.00029967
3.6837	343.07	0.0011388	0.00047749	0.0014977	0.0016336	0.00079165	-6.73e-05	-0.0015413	-0.0012376	-0.0011076	-0.00036894
3.7004	344.87	0.00060179	0.00091581	0.00095869	0.00050597	0.00034629	0.00097702	-0.00096902	-0.00036608	-0.0012699	-0.0010853
3.717	345.39	0.0012396	0.00050632	0.00064884	0.0011663	0.0014269	0.00044501	-0.00051397	-0.00096889	0.00015892	8.21e-05
3.7337	345.92	-0.00050068	9.66e-05	0.00031045	0.00012402	-0.00040298	0.00092935	-0.00014678	-0.00071624	0.00032108	-1.58e-05
3.7504	343.41	-0.00022811	-0.0001724	-0.00068523	-0.00071913	0.00028102	0.001162	-0.00048547	0.00042214	-0.0005483	0.00029905
3.767	338.73	-0.0003195	-0.000329	0.00026272	-3.56e-06	0.00011771	0.0017636	-0.00023538	0.00020339	0.00082334	0.0011155
3.7837	333.58	-0.0016682	-0.0018113	-0.00067602	-0.00090385	-0.0015412	0.0022832	0.0011343	0.00036883	0.0011932	-0.0002185
3.8004	326.3	-0.00089554	-0.00095425	-0.0012144	-0.00061426	-0.00060479	0.001845	0.0017984	0.0015393	0.001357	0.0012176
3.817	318.46	-0.0016034	-0.0015074	-0.0018382	-0.0012033	-0.00079703	0.001974	0.00060639	0.00078986	0.00090136	0.00050316
3.8337	310.2	-0.001949	-0.0023144	-0.00069222	-0.0016509	-0.0016382	0.0026988	0.0012124	0.0012525	0.0013318	0.0019711
3.8504	302.56	-0.0028252	-0.0026432	-0.0023443	-0.0023534	-0.0022537	0.0022114	0.0015541	0.0010657	0.0012611	0.00049106
3.8671	295.77	-0.0019735	-0.0015646	-0.00068527	-0.0011036	-0.0010092	0.0019246	0.0017492	0.0015592	0.0010435	0.0023146
3.8837	289.32	-0.0021546	-0.0020362	-0.00091076	-0.0018642	-0.0019924	0.0017254	0.0026237	0.0026455	0.0019782	0.0026351
3.9004	285.12	-0.002532	-0.0021142	-0.0017075	-0.0015212	-0.0017637	0.0015856	0.0021125	0.0015437	0.0021754	0.0016872
3.9171	280.83	-0.0012367	-0.0030094	-0.0019334	-0.0012354	-0.00080221	0.0033142	0.0029004	0.0020102	0.0024918	0.0020386
3.9337	278.86	-0.0016724	1.07e-05	-0.0012747	-0.0011482	-0.0015896	0.0016821	0.0021842	0.001679	0.0028386	0.002332
3.9504	277.24	-0.0023879	-0.0018183	-0.0012729	-0.002505	-0.0011648	0.0016079	0.0022361	0.0017626	0.0023289	0.0019177
3.9671	277.04	-0.0012632	-0.0017026	-0.0015568	-0.0015136	-0.0012199	0.0016498	0.0014632	0.001847	0.0013477	0.0015635
3.9837	276.93	-0.00092058	-0.00099586	-0.0016697	-0.0012299	-0.0011343	0.0024298	0.0011926	0.0015479	0.0022578	0.001918
4.0004	277.84	-0.0016398	-0.0015301	-0.0012975	-0.00069165	-0.00071061	0.0029874	0.0017777	0.0013086	0.001544	0.0014178
4.0171	281.01	-0.001411	-0.00085298	-0.0014394	-0.0010037	-0.0012746	0.0027845	0.0011845	0.0017796	0.0013038	0.0013019
4.0337	281.31	-0.0013506	-0.0011069	-0.00066758	-0.0013727	-0.0014158	0.0010306	0.0014765	0.0021036	0.0014776	0.0010392
4.0504	284.1	-0.0015145	-0.00054382	-0.00060982	-0.0012041	0.00038991	0.0014277	0.0020643	0.0022805	0.001475	0.0023701
4.0671	285.53	-0.0014281	-0.0014194	-0.0010092	-0.0010074	-0.0012478	0.0011502	0.00070714	0.00083197	0.0012368	0.00098749
4.0837	288.38	-0.00097968	-0.0004629	-0.0003801	-0.0013775	-0.00062823	-0.00014013	0.0010013	0.00089169	0.00088123	0.0015227
4.1004	290.87	-0.00058774	0.00021167	-0.00012227	0.00091636	-3.67e-05	-0.0013129	0.00058899	0.00056795	0.00043781	0.00020124
4.1171	293.44	0.00039056	0.0002367	0.00027871	3.46e-05	0.00021612	-0.00045255	-0.00011687	-5.04e-05	-0.00077128	-0.00085328
4.1337	298.38	0.0005019	0.00079781	0.0011092	0.00034396	0.00083619	0.00046837	0.00014943	-0.00066793	-0.0015958	-0.0013477
4.1504	314.63	0.0010322	0.0015002	0.0021412	0.0010506	0.00035438	0.00017906	-0.0010256	-0.0011963	-0.0020369	-0.0016358
4.1671	344.58	0.0017301	0.0014958	0.0019993	0.0017009	0.0014551	-2.23e-05	-0.0012585	-0.0014588	-0.0004458	-0.0011297
4.1838	378.94	0.00091626	0.0016325	0.0010274	0.0016698	0.0018212	-2.28e-05	-0.0018436	-0.0023984	-0.0020939	-0.002505
4.2004	415.14	0.0015571	0.0023345	0.00249	0.0019227	0.0028103	-0.00030232	-0.001282	-0.0010693	-0.00088541	-0.0012052
4.2171	444.14	0.0016658	0.0013115	0.0030084	0.0021758	0.0017335	-1.42e-05	-0.0016901	-0.0015375	-0.0014729	-0.0014634
4.2338	467.31	0.00085065	0.0012213	0.0020939	0.001378	0.0016191	-0.00025908	-0.0011278	-0.0020053	-0.0017067	-0.0015156
4.2504	482.96	0.0017141	0.0017528	0.0023263	0.0027962	0.0024102	-0.00044422	-0.0013001	-0.001088	-0.0009097	-0.0010679
4.2671	489.41	0.0016537	0.0016058	0.0017569	0.0020265	0.002211	-0.0013028	-0.0010606	-0.0012611	-0.0014083	-0.0016494
4.2838	488.8	0.0007815	0.00069565	0.0024771	0.00097367	0.0011635	-0.00057914	-0.00032061	-0.0016108	-0.0013767	-0.0017605
4.3004	484.22	0.0010841	0.00066136	0.0006775	0.0013123	0.0015019	-0.00072638	-0.00010979	-0.0011058	-0.00031374	-0.0006951
4.3171	472.97	0.0011347	0.00037274	-0.00020427	0.00051566	3.48e-06	-0.00087037	-0.00095793	-0.00083628	-0.0010185	-0.00042371
4.3338	461.42	0.00082118	0.0006205	0.00074436	3.16e-05	0.00070887	-0.0011239	-0.00033492	-0.00062565	4.52e-05	-0.00065269
4.3504	446.17	-0.00027525	-0.00026123	0.00020621	-0.00022532	-0.00095765	7.97e-06	0.00014149	-6.08e-05	0.00010691	0.00017809
4.3671	428.6	-0.00022577	1.42e-05	0.00038331	-0.00087886	-0.00090201	-0.00179	0.00064778	0.00056357	0.00040478	0.0008032
4.3838	413.22	0.00032652	-0.00035964	7.45e-05	-0.00054057	-0.00093105	0.0001377	-0.00067087	-8.14e-05	-0.00050614	-0.00069228
4.4004	395.31	-0.00023959	0.00016942	-0.00017678	-0.00020215	2.77e-05	-0.00021582	0.0001592	0.00015932	-0.00023761	0.00028564
4.4171	379.94	-0.00010728	0.0002467	-0.00059931	-0.00054398	-0.00059436	-0.00019912	-0.00086434	7.55e-05	-2.78e-05	-0.00012029
4.4338	363.6	0.00038815	0.00023905	-0.00099297	0.00016304	-0.00028499	0.00078079	-0.00041659	-0.00053929	-0.00026004	-0.00032003
4.4504	352.33	0.00054783	0.00020293	0.0011003	0.00089892	0.00092836	0.00094547	-5.68e-05	8.54e-05	0.00045147	-0.00043144
4.4671	341.88	0.0013507	0.0020033	0.00024853	0.0015501	0.0011814	0.0019898	-0.00052067	-0.0010305	1.31e-05	-0.0014254
4.4838	335.45	0.0013979	0.0014011	0.00054095	0.00075347	0.0015192	0.0013982	-0.0019834	-0.0012905	-0.0010436	-0.00062484
4.5005	332.95	0.0011369	0.0011381	6.13e-05	0.00077999	-0.00040368	0.0013188	-0.0017705	-0.0015797	-0.0013338	-0.0012657
4.5171	332.54	0.0011273	0.0013835	0.0012405	0.0018285	0.0011198	0.00093224	-0.00099876	-0.00089605	-0.0017119	-0.0011417
4.5338	334.37	0.0011453	0.0005265	0.00044576	0.0012301	0.00012869	0.00052102	-0.0014026	-0.0012145	-0.00094144	-0.0014001
4.5505	335.79	0.00082717	0.00068628	0.00111	0.00049005	0.00043697	0.0018646	-0.00045362	-0.00076609	-0.00034703	-0.00068768
4.5671	338.94	0.001656	0.00076093	0.00065833	0.00020402	0.00074504	0.0015446	-0.00088655	-0.00090715	-0.00098988	-0.0010636
4.5838	338.97	-5.98e-06	-0.00020966	9.23e-05	0.00062691	0.00051593	0.00097402	-0.00070151	-0.00013352	-0.00092528	-0.00046853
4.6005	338.04	1.01e-05	0.00023097	-0.0003593	8.51e-05	-0.00010886	0.0010848	-0.00031017	-0.00056902	-0.000271	-0.00060888
4.6171	335.88	-0.00019799	-0.00079657	-1.1e-05	-0.0013916	-0.00090297	0.0011142	-0.00030087	-6e-05	-0.00035302	-0.00045475
4.6338	330.95	-0.0013284	-0.00078051	-0.00077738	-0.0011403	-0.001415	0.0019663	0.0002386	0.00053818	0.00062688	0.00034742
4.6505	326.72	-0.0020677	-0.00147	-0.0015721	-0.0017671	-0.00068638	0.001748	0.0011029	0.00081228	0.00072265	0.00070843
4.6671	319.26	-0.0012448	-0.0012297	-0.0012539	-0.0015167	-0.0019044	0.0014766	0.0014377	0.0013529	0.0021772	0.0013057
4.6838	310.85	-0.0012041	-0.0020612	-0.0023344	-0.0010684	-0.0017975	0.0014627	0.00097739	0.0015396	0.0015651	0.00063602
4.7005	304.81	-0.0022246	-0.0018787	-0.00078995	-0.0014418	-0.0014375	0.0021866	0.0021092	0.0016677	0.00089499	0.0020302
4.7171	297.39	-0.0016552	-0.0012459	-0.0014439	-0.0013343	-0.0012471	0.0015574	0.0027411	0.0024767	0.00179	0.0022163
4.7338	292.46	-0.0025096	-0.0031778	-0.0020409	-0.0025009	-0.0011702	0.00028285	0.001309	0.0020146	0.0010028	0.0019306
4.7505	287.38	-0.0018582	-0.0024346	-0.0016968	-0.0019701	-0.0023342	0.0001404	0.0017646	0.0021447	0.00184	0.0022355
4.7671	284.39	-0.0022397	-0.0014379	-0.0016672	-0.0018076	-0.0022585	0.0016938	0.0019261	0.0015362	0.0015853	0.00068313
4.7838	282	-0.0012266	-0.0015128	-0.0014098	-0.00093746	-0.0011402	0.0013592	0.0023832	0.0017561	0.0017446	0.0013718
4.8005	281.52	-0.0026143	-0.0026871	-0.0022657	-0.0019651	-0.0018269	0.00085824	0.0015433	0.0010014	0.0017273	0.00052835
4.8171	281.03	-0.001603	-0.00095956	-0.00061081	-0.00072768	-0.0012453	0.0015733	0.00088143	0.0021979	0.0013858	0.0013651
4.8338	280.78	-0.00095438	-0.00098	-0.00072614	-0.00031162	-0.00080491	0.0019243	0.0014575	0.0018873	0.0019306	0.0017605
4.8505	283.13	-0.0010883	-0.0012549	-0.0010133	-0.00026438	-8.24e-05	0.0020518	0.0012091	0.001873	0.0018853	0.0020385
4.8672	283.89	-0.00088757	-0.0011072	-0.0018146	-0.00078435	-0.00096932	0.00085551	0.0011379	0.0016819	0.0014271	0.001373
4.8838	285.28	-0.0022509	-0.0020032	-0.0022449	-0.0016159	-0.0014047	-0.00047768	0.001126	0.0011662	0.00037961	0.001799
4.9005	288.04	-0.00113	-0.0012927	-0.0010492	-0.0012864	-0.00090953	-0.00073761	0.0012913	0.0010055	0.0010141	0.0013113
4.9172	289.08	0.0005793	-1.74e-05	-0.00070976	-0.00044698	-0.00032969	-0.00012273	0.0011916	0.00034324	0.0011475	0.00067669
4.9338	292.25	0.00044312	0.00029838	-0.00068473	-0.0003727	-0.00065331	-0.00046324	0.00053274	0.0011281	0.00089748	0.0011915
4.9505	295.25	0.00041864	-0.00057202	0.00059775	0.00021192	9.58e-05	-0.00099869	-0.00053733	0.00025958	-0.0001778	0.00082254
4.9672	300.89	0.00050593	0.00027983	0.00042219	0.00037119	-8.71e-05	-0.0011946	-0.00072447	-0.0011386	-0.00033874	-0.00057648
4.9838	317.77	0.00064913	0.00076488	0.00021793	0.00016167	0.0013973	-0.0011077	0.00026496	-0.00073798	-0.00061742	-0.00035634
5.0005	345.91	0.0011283	0.0010805	0.0011291	0.0012576	0.0012708	-0.00079429	-0.00074588	-0.0011332	-0.00080768	-0.0010482
5.0172	383.24	0.0014957	0.0015661	0.0024135	0.0007358	0.00091807	-0.0014636	-0.0018439	-0.0025	6.26e-05	-0.0016809
5.0338	415.86	0.0016672	0.0015993	0.0011493	0.0020031	0.0013572	-0.00072593	-0.0015024	-0.0019825	-0.00071717	-0.0013143
5.0505	448.8	0.0015308	0.0016892	0.0021186	0.0016801	0.00060898	-0.0018422	-0.0020715	-0.0021716	-0.0020556	-0.0011242
5.0672	469.92	0.0022352	0.0018926	0.0021432	0.0018687	0.0010766	-0.0020576	-0.0020535	-0.0016248	-0.0011869	-0.0010814
5.0838	484.16	0.001847	0.0015587	0.0013948	0.0020292	0.0017144	-0.0023842	-0.0019478	-0.0017851	-0.0019075	-0.0024493
5.1005	492.11	0.0015992	0.0013383	0.00053258	0.00020231	0.0013625	-0.002373	-0.0017837	-0.0015333	-0.0016575	-0.0020547
5.1172	490.94	0.0011837	0.00092036	0.0013587	0.0015271	0.00086954	-0.0022485	-0.0015905	-0.0012524	-0.0015254	-0.0010724
5.1338	486.86	0.00093664	0.0013511	0.0018992	0.0011487	0.0012535	-0.0012248	-0.0011626	-0.0010896	-0.001482	-0.00094267
5.1505	476.3	0.00111	0.0012733	0.0012373	0.00071402	0.00098741	-0.0013795	-0.00032327	-0.0012807	-0.00040849	-0.0012837
5.1672	463.6	0.00072361	0.0011958	0.00049025	0.00070549	0.00080651	-0.00071888	-0.00074842	-0.00041112	-0.00083715	-0.00065492
5.1839	448.1	0.00095357	-0.0001813	0.000287	0.00058373	0.0010218	-0.0009002	-0.00038015	-0.00024923	-0.0010306	-0.00026152
5.2005	433.78	0.00026009	0.00075937	0.00099918	0.00043392	-0.00051459	0.00049291	0.00034092	-0.00070686	-0.00060607	7.28e-05
5.2172	415.94	-0.0001809	-0.00030576	-0.00031906	-0.00045298	0.00023774	-0.00086734	-0.00073251	-0.00045725	-0.00050592	-0.00018193
5.2339	400.04	0.00010582	0.00074875	-7.39e-06	0.00075952	-5.47e-05	-0.00051288	-0.00057119	0.00032306	-0.00022946	-0.00061345
5.2505	384.3	0.00025303	0.00061687	-0.00081012	0.0008944	0.00035953	-0.000944	-0.00032202	0.00010015	-0.00077823	-0.00051581
5.2672	368.26	0.00040059	0.00071158	0.00021612	0.000916	0.00037855	-0.00011089	-0.00072	0.00055554	-0.00056167	0.00052329
5.2839	355.44	0.0010245	0.0010612	0.00084284	0.0013638	0.0012461	0.00032987	8.72e-05	-0.00034644	-0.0010229	-0.00014513
5.3005	344.23	0.0016211	0.0014114	0.0015559	0.00076124	0.0010113	-0.00018389	7.06e-05	-0.0012184	-0.00042441	-0.00051935
5.3172	336.54	0.00095736	0.0008852	0.00092377	-0.00015278	0.00091823	8.94e-05	-0.0011222	-0.0012655	-0.00094543	-0.00098201
5.3339	331.78	0.00054623	0.0014342	0.00060664	0.00097643	0.0015043	0.00025099	-0.0016974	-0.00048768	-0.0018196	-0.0008863
5.3505	329.92	0.00094738	0.00056944	0.001062	0.0011411	0.000931	0.00055355	-0.0013918	-0.0018315	-0.002135	-0.0015846
5.3672	329.95	0.00025682	0.0012888	0.001632	0.0015332	0.0012913	-4.2e-05	-0.00046934	-0.0013788	-0.0013624	-0.0010782
5.3839	330.86	0.0013025	0.0010186	0.00054189	0.0011017	0.00037953	0.00031768	-0.00095768	-0.0013385	-0.00082511	-0.0018651
5.4005	331.95	0.0013123	0.00097496	0.0011114	0.00058534	0.00051403	0.00070598	-0.0003294	-0.00082698	-0.00087692	-0.00094791
5.4172	333	0.00020213	8.35e-05	0.00073655	0.0002111	0.00098804	0.0010105	-0.00075949	-0.00022695	-0.0013117	-0.0011478
5.4339	331.36	0.0008561	0.0009451	0.0010196	0.00054627	0.00041617	0.001119	-1.39e-05	-0.0003935	-0.00036299	-0.00034815
5.4505	328.54	0.00075421	0.00093048	0.00012955	0.00071116	0.00057945	0.00238	0.00011428	0.00014757	0.0012942	-0.00028384
5.4672	324.67	9.25e-05	0.0010291	0.00041186	0.00056371	0.0011387	0.0017865	0.0007131	9.88e-05	0.0010054	0.00045725
5.4839	318.89	0.00032653	0.0005623	-2.1e-05	0.00027423	0.00017139	0.0014747	-0.00042373	0.00016803	-0.00013828	0.00084527
5.5006	312.65	-0.0010342	-0.00075174	-0.0014252	-0.0010927	-0.0013313	0.0011914	0.00020406	0.0003258	-1.45e-05	0.00034982
5.5172	305.28	-0.0015832	-0.0022051	-0.00034477	-0.0010422	-0.0011964	0.001077	0.00089109	0.00018866	0.00081683	0.00061989
5.5339	300.03	-0.0018807	-0.0015989	-0.0016639	-0.0020401	-0.0015412	0.0012715	0.0015197	0.0016455	0.0012062	0.00077222
5.5506	293.02	-0.0016756	-0.0017827	-0.0014416	-0.0011123	-0.0025626	0.00084876	0.0017362	0.0015085	0.002009	0.0011897
5.5672	290.35	-0.0013309	-0.0014587	-0.0024183	-0.002224	-0.0014977	0.0010434	0.001835	0.0020215	0.0014542	0.0017549
5.5839	286.15	-0.0014615	-0.0015581	-0.0013127	-0.0019204	-0.00082717	0.00053689	0.0021107	0.002269	0.0019916	0.002114
5.6006	283.46	-0.0013129	-0.0020525	-0.0020626	-0.0018153	-0.0016242	0.00070334	0.0021508	0.0024281	0.0020865	0.0015592
5.6172	283.02	-0.0017793	-0.0025469	-0.0016432	-0.0027014	-0.0021952	0.00084158	0.0021615	0.0019667	0.0018566	0.0021543
5.6339	281.22	-0.0020504	-0.00078476	-0.0024799	-0.0017765	-0.0013846	0.0010356	0.0018481	0.002274	0.0025423	0.0016587
5.6506	282.07	-0.001204	-0.001901	-0.0018338	-0.0018428	-0.0016178	0.00092094	0.0015645	0.0023746	0.00098456	0.0017824
5.6672	282.57	-0.0018669	-0.0022269	-0.001188	-0.0017962	-0.001851	0.0010862	0.00083935	0.0011756	0.0013453	0.0015229
5.6839	284.32	-0.0006573	-0.0011988	-0.0012565	-0.001212	-0.0015204	0.0017836	0.0012036	0.0014538	0.0013816	0.0014404
5.7006	285.64	-0.0016565	-0.00067831	-0.001811	-0.00057112	0.00022233	0.0020038	0.00097901	0.0011415	0.00065108	0.0012696
5.7172	288.06	-0.0015376	-0.0013721	-0.001624	-0.00072434	-0.0010284	0.00076557	0.0008722	0.001479	0.00098234	0.0010988
5.7339	289.98	-0.0020336	-0.0014729	-0.0016374	-0.0014447	-0.0015727	0.00050793	0.00026517	0.0014326	0.0010187	0.0003392
5.7506	291.43	-0.00074091	-0.00095284	-0.0010232	-0.0017685	-0.00076237	-5.84e-05	0.0012764	0.0012977	0.0015566	0.0013759
5.7672	294.16	-0.00076214	-0.0011103	-0.00095206	-0.0011294	-0.0011375	-3.79e-05	0.0015225	0.0013695	0.0012978	0.0012345
5.7839	296.35	-0.0010631	-0.00047699	-0.001367	-0.00083041	-0.00094803	-0.00071768	2.6e-06	0.00090981	0.00015454	0.0012107
5.8006	299.28	-0.0002451	-0.00054967	-0.00095407	-0.0011269	-0.00053254	-0.0017891	0.0005126	0.00021422	0.00021993	-0.00010861
5.8172	301.81	-0.0002943	-0.00053747	-0.00079858	-0.0014234	-0.00017324	-0.00037542	-7.13e-06	0.00019697	-0.00051031	0.00010265
5.8339	306.29	-0.00053927	0.0006622	9.98e-05	-0.00035951	-0.00063285	-0.0014499	-0.0010265	-0.0011173	-0.0014757	-0.0010982
5.8506	324.9	0.00081181	0.00027894	0.00051234	0.0010747	0.00080089	-0.0016597	-0.00069451	-0.001518	-0.00085212	-0.00071138
5.8673	351.5	0.00034291	0.00063125	0.0005814	0.00035152	0.00076547	-0.0011173	-0.002213	-0.0023014	-0.0022295	-0.0021176
5.8839	388.56	0.0020324	0.00095575	0.0015377	0.0012185	0.0012112	-0.0007442	-0.001677	-0.0012606	-0.0016072	-0.0016733
5.9006	424.41	0.0012551	0.0010543	0.0014348	0.0016885	0.0016576	-0.0012946	-0.0012883	-0.0013683	-0.0010145	-0.0017875
5.9173	454.52	0.00017078	0.0019178	0.0017614	0.00099368	0.0010575	-0.0007859	-0.0020157	-0.0020946	-0.0024224	-0.0020785
5.9339	477.74	0.00087991	0.0013379	0.0012861	0.00092421	0.0014481	-0.0019261	-0.0021566	-0.0023798	-0.0020958	-0.002458
5.9506	492.07	0.0013096	0.0012964	0.0024724	0.0021338	0.0021226	-0.0018125	-0.0021223	-0.0016066	-0.0014754	-0.0015754
5.9673	499.03	0.0020487	0.00074616	0.001653	0.0014679	0.00061859	-0.0020637	-0.0023526	-0.0012457	-0.0012673	-0.0018682
5.9839	498.07	0.0010775	0.00062097	0.00097745	0.0012573	0.0013785	-0.0011738	-0.0017035	-0.002269	-0.00079469	-0.0017209
6.0006	493.16	0.0015089	0.0013736	0.0012756	0.0014449	0.0014885	-0.00020176	-0.0015539	-0.0007615	-0.0011467	-0.00051609
6.0173	482.26	0.0010999	0.00051385	0.00048605	0.00092258	0.0015426	-0.0006838	-0.0014637	-0.001404	-0.0012344	-0.0006345
6.0339	468.35	0.001168	0.0011827	0.0012996	0.00045772	0.0011728	-0.0012237	-0.0014329	-0.0013698	-0.0012342	-0.0001064
6.0506	455.36	0.0018819	0.0016544	0.0014264	0.0011576	0.001228	0.00077404	-0.00016893	4.84e-05	0.00020827	-0.00025539
6.0673	438.13	0.00077359	-2.39e-05	0.00089466	0.00129	0.00097268	-0.00044177	-0.00019823	-0.00036095	0.00041374	-0.00084597
6.0839	421.96	0.0006474	0.00019403	-0.00078047	0.0016787	0.0015101	9.9e-05	-0.00022816	-0.00080026	0.00014725	0.00035721
6.1006	406.83	0.00046579	0.0016012	-0.00056787	0.00073234	0.0010013	0.0010565	0.00027053	-0.00032684	-0.00064969	-0.00070532
6.1173	390.49	0.00036884	0.00068846	0.00041716	0.0008092	0.00032369	8.4e-05	-0.00034857	0.00014615	0.00026135	8.5e-05
6.1339	377.3	0.0004686	-5.33e-05	0.00031548	0.00037536	0.00029699	-0.00010893	-0.00076221	-0.0006784	-0.00044813	-0.00071358
6.1506	363.18	0.0005129	0.00070457	0.00018529	0.00039624	0.0014304	0.00056071	-8.9e-05	-0.00058991	2.03e-05	-0.00080656
6.1673	351.86	0.00050172	0.0014353	0.00059886	0.001298	0.00030168	-0.00025189	-0.00041559	-0.0006788	-0.00054244	-0.00045887
6.184	342.77	0.00021095	0.0021104	0.00072641	0.00046757	0.00067226	0.0010262	-0.0015061	-0.00070933	-0.0012818	-0.0011113
6.2006	337.51	0.00064913	0.00032305	-4.43e-06	0.0010292	0.0012414	-0.00046199	-0.0018037	-0.0026828	-0.0013149	-0.0018517
6.2173	334.15	0.00041537	0.0010835	0.00083865	0.0015346	0.0014717	-0.00036224	-0.0018375	-0.0010371	-0.0014072	-0.0011528
6.234	332.58	0.00085465	0.00096733	0.00099507	0.0004494	0.00076869	0.00032037	-0.00049138	-0.0020994	-0.00052843	-0.0017176
6.2506	331.97	0.0006218	0.00014448	0.0016099	-0.0001805	0.0016786	0.00010711	-0.001407	-0.0020436	-0.0010333	-0.0010484
6.2673	332.56	0.001034	0.00076475	0.00067815	0.00063746	9.96e-05	0.001454	0.00014505	-0.00092834	-0.00080233	-0.0011729
6.284	331.89	0.00088608	0.0010178	0.00026217	0.0019964	0.001179	-0.00010546	-0.00088905	-0.001256	-0.00042417	0.00023195
6.3006	329.17	-4.59e-05	0.001243	0.00056162	0.00054236	0.0006751	0.00062041	-0.00030683	-0.00019947	-0.00051716	0.00028378
6.3173	327.4	0.00059132	0.00087416	-0.0013983	2.66e-05	0.00059552	0.0010921	0.00018748	0.00082852	-0.00025672	0.00015902
6.334	323.35	-5.98e-05	0.000534	-0.00041342	0.00010707	6.37e-05	0.00080682	0.00018204	0.00032271	-0.00011398	-0.00028932
6.3506	318.62	-0.00071022	-0.0011341	-0.00028607	-0.0012024	0.00054947	0.0012439	0.0001767	-0.00027133	0.00067733	0.0006457
6.3673	312.21	-0.00018459	-6.06e-05	-0.00030186	-0.0002712	0.00010235	0.00064474	0.001378	0.00043193	0.00046674	0.00066851
6.384	306.32	-0.001422	-0.0013886	-0.0012326	-0.00036107	-0.0014458	0.00046081	0.0016087	0.00081114	0.00096399	-0.00016206
6.4006	299.74	-0.002574	-0.0012193	-0.002334	-0.001075	-0.0015821	0.00044069	0.00039735	0.0014858	0.00075387	0.00071493
6.4173	294.48	-0.0017134	-0.0014452	-0.0010651	-0.0010516	-0.00073104	5.43e-05	0.003044	0.0015409	0.0020487	0.0024482
6.434	290.05	-0.0020266	-0.0020944	-0.0018245	-0.00057476	-0.00095288	-1.11e-06	0.0018317	0.0021575	0.0012784	0.002915
6.4506	287.15	-0.00091353	-0.0021792	-0.0010699	-0.0018275	-0.0034303	0.00013481	0.0025061	0.0028043	0.0027225	0.0023201
6.4673	283.85	-0.0020657	-0.0033073	-0.0020582	-0.0022297	-0.0024412	-0.00048589	0.001796	0.0019147	0.0026909	0.0020503
6.484	283	-0.0016797	-0.0017282	-0.0014471	-0.0020374	-0.0028612	-0.00080377	0.0023829	0.0022665	0.0023939	0.001899
6.5007	281.78	-0.0016011	-0.0021237	-0.0011217	-0.0025817	-0.0026619	-0.00062421	0.0025284	0.0024415	0.0025995	0.0023085
6.5173	283.04	-0.0013546	-0.0014751	-0.0015965	-0.0017953	-0.0026886	-0.00025368	0.0023208	0.0017601	0.0020082	0.0023647
6.534	283.62	-0.0017512	-0.0017015	-0.0013572	-0.0015471	-0.0018418	-0.00097407	0.0016423	0.0022903	0.0018309	0.0015074
6.5507	284.99	-0.0015324	-0.00085508	-0.001175	-0.0015825	-0.0028562	-0.00022201	0.0029388	0.002703	0.0016246	0.0012699
6.5673	286.58	-0.00022185	-0.0014489	-0.00056407	-0.0018166	-0.0021799	-0.00011511	0.0013772	0.0013138	0.0014778	0.00094456
6.584	288.99	-0.0015976	-0.0012802	-0.0023822	-0.0016542	-0.0020959	-0.00045859	0.0012306	0.0011953	0.0014199	0.00064927
6.6007	290.97	-0.0011542	-0.0016197	-0.001572	-0.0028231	-0.001025	2.97e-05	0.0016439	0.0019631	0.0011853	0.0020635
6.6173	292.08	-0.00051442	-0.0010556	-0.0011327	-0.00093298	-0.001224	-0.00099161	0.001557	0.002377	0.0018363	0.0013266
6.634	295.29	-0.0016651	-0.0012257	-0.0011792	-0.0014514	-0.0020158	-0.0022669	0.00041084	0.0011666	0.0012482	0.0010324
6.6507	297.46	1.1e-05	-0.00049159	-0.000625	-0.0013178	-0.00069182	-0.0025723	0.0012074	0.00084263	0.00069015	0.0015047
6.6673	300.48	-0.00083151	-0.00057659	0.00021594	0.00012075	-0.00072257	-0.0014635	0.00085643	0.0012567	0.00069259	0.0010933
6.684	302.68	0.00017448	-0.0003222	0.00022749	0.0002546	-0.00083822	-0.0017508	0.00068225	0.00049039	-0.00015954	0.00068229
6.7007	308.8	-0.00083499	0.00010222	1.05e-05	-0.00017915	0.00040187	-0.0027939	-0.00019761	-0.00057	1.98e-05	0.00021275
6.7173	326.88	0.0017704	0.0012347	0.0014549	0.0005228	0.00056854	-0.0024509	6.95e-05	-9.07e-06	-3.66e-05	-0.00063885
6.734	354.5	0.0011533	0.00058494	0.0010094	0.00045847	0.00073521	-0.0025299	1.31e-05	-0.0005683	-0.00029934	0.00021613
6.7507	391.3	0.0017431	0.0013507	0.0014815	0.00090572	0.00022344	-0.0021686	-0.0014244	-0.0002435	-0.0012392	0.00024728
6.7673	425.19	0.00084725	0.0011831	0.00060757	0.0012114	0.0012103	-0.0024799	-0.0017452	-0.0023043	-0.0023254	-0.0023087
6.784	455.4	0.002084	0.0013557	0.0026292	0.001404	0.00083996	-0.0024343	-0.0012148	-0.0020983	-0.0017356	-0.0012202
6.8007	478.64	0.0010495	0.00096283	0.0013258	0.00097175	0.00061134	-0.0029498	-0.001683	-0.0016572	-0.0014695	-0.0011895
6.8173	491.76	0.0017271	0.0019579	0.0025182	0.001876	0.0020805	-0.0021346	-0.0010946	-0.0010985	-0.0017038	-0.00095315
6.834	500.19	0.0020413	0.0011981	0.0013598	0.002184	0.0010316	-0.0033831	-0.0013874	-0.0011585	-0.0013503	-0.0013932
6.8507	498.46	0.0012622	0.0011187	0.0016648	0.001213	0.0005777	-0.0029392	-0.0011815	-0.0018372	-0.0019679	-0.00092225
6.8674	492.05	0.0017747	0.0010967	0.001254	0.00095363	0.0016799	-0.0023605	-0.0010935	-0.00054356	-0.0013211	-0.00098079
6.884	480.67	0.00071768	0.00059433	0.0017041	0.0014054	0.00097199	-0.0027048	-0.0012997	-0.0014004	-0.0014691	-0.00071624
6.9007	467.69	0.0014564	8.2e-06	0.00095133	0.0008347	0.00051944	-0.0018283	-0.0012127	-0.0014624	-0.00070529	-0.0017161
6.9174	453.62	0.0017477	0.00097849	0.00091598	0.00071944	0.0014815	-0.0019308	-0.00056805	-0.0004941	-2.98e-05	-0.00036463
6.934	436.46	0.00052576	0.00030887	0.00025149	0.00046286	0.00046419	-0.0020374	-0.0008641	-0.00061623	-0.00079793	-0.0013362
6.9507	421.09	0.0010151	0.00014933	1.76e-05	-0.00038902	-0.00012785	-0.0023711	-0.00095503	-0.001328	5.32e-05	-0.00098523
6.9674	404.28	-0.00014776	-0.00023552	0.00050039	0.00060503	0.00063725	-0.0015384	-0.0011346	-0.000597	-0.00033317	-0.00081098
6.984	388.95	0.00084779	0.0012187	0.00078377	0.00091865	0.001545	-0.0014061	-0.00090362	-0.00051457	-0.00018987	-0.00060773
7.0007	373.98	0.0011721	0.0004956	0.0006957	0.00021041	0.00050157	-0.00071943	-0.0004968	-0.00066843	-0.00095997	-0.00052254
7.0174	359.87	0.0010769	0.00093329	0.0013248	0.001662	0.001382	-0.00087326	-0.00014919	-0.00099957	-0.00040555	-0.00014359
7.034	349.98	0.0012631	0.00077766	0.0018978	0.0010683	0.0012732	-0.0005839	-0.0012127	0.00034865	-0.0017649	-0.00097107
7.0507	340.83	0.0010296	0.0015284	0.0012389	0.0016122	0.0013064	-0.001219	-0.0013952	-0.0016632	-0.0019768	-0.0017689
7.0674	334.92	0.001526	0.0023655	0.0013262	0.0023278	0.0011421	-0.00082436	-0.0018424	-0.0014363	-0.00089471	-0.001039
7.084	331.33	0.0016027	0.0017022	0.0014143	0.0022193	0.0018273	-0.0011306	-0.0016443	-0.0018576	-0.0010194	-0.0012206
7.1007	329.56	0.00097918	0.00081367	0.0014172	0.0010026	0.0019188	-0.00085329	-0.00097677	-0.0012785	-0.00085021	-0.00081463
7.1174	328.94	0.0018146	0.0022755	0.0016501	0.0022884	0.0013033	6.44e-05	-0.0009264	-0.0015242	-0.00065193	-0.0005265
7.134	329.33	0.00091213	0.0014728	0.00059406	0.002267	0.0017354	0.00064486	-0.00055326	-0.00079837	-0.00027726	-0.0012091
7.1507	329.74	0.00082356	0.00021892	0.0014012	0.00034173	1.84e-05	0.00021617	-0.0017668	-0.00131	-0.00037416	-0.00024525
7.1674	326.95	0.0001193	0.00052148	0.00046114	0.0011166	0.00076179	-0.00010273	-0.0012185	-0.00096775	-0.00076582	-0.0010169
7.1841	324.3	-0.00016408	0.00031558	0.00026661	-0.00038009	0.0010535	0.0011434	0.00056471	-0.00018352	-0.00042154	-0.00072996
7.2007	321.46	5.7e-05	0.00027983	0.0001298	2.58e-05	0.00012973	0.001829	0.00058388	0.00024713	0.00039418	-3.12e-05
7.2174	316.17	2.64e-05	0.00069693	-0.00040726	-0.00073149	-0.00014332	0.0012802	0.00027921	0.0011501	0.0013579	0.00075618
7.2341	310.98	-0.00042371	-0.00063819	-0.00025721	-0.00066577	-7.71e-05	0.0017387	0.001652	0.00060687	0.0012598	0.00083692
7.2507	304.09	-0.0016843	0.00025968	-0.0011652	-0.0019039	-0.00057562	0.0021962	0.00052252	0.0013623	0.00092557	0.0012417
7.2674	298.91	-0.0013506	-0.0012154	-0.0012436	-0.0018948	-0.00192	0.00069008	0.0019249	0.0019411	0.0008568	0.00085093
7.2841	293.48	-0.0016598	-0.00060012	-0.0010932	-0.0012622	-0.0019382	-3.71e-06	0.0010893	0.0017519	0.00081748	0.00081372
7.3007	288.8	-0.0025275	-0.0021581	-0.0020572	-0.0014515	-0.0015614	0.00050585	0.0013139	0.0016219	0.00066019	0.0018375
7.3174	286.03	-0.0020822	-0.0018253	-0.0021068	-0.0014141	-0.0014102	0.00098702	0.0011262	0.0016692	0.0014763	0.00085719
7.3341	283.85	-0.0019162	-0.0011819	-0.0015279	-0.0014618	-0.0012026	0.0012435	0.0011153	0.0018643	0.0015551	0.0015863
7.3507	283.99	-0.0017503	-0.0012158	-0.0020062	-0.0017364	-0.0013336	0.00071425	0.0011632	0.0015574	0.0011322	0.0017556
7.3674	283.62	-0.0013888	-0.0012779	-0.0021417	-0.0019544	-0.00090027	0.0006332	0.0011818	0.0015461	0.001388	0.0016007
7.3841	282.82	-0.001223	-0.0017914	-0.00099141	-0.0015493	-0.0016803	0.0021515	0.0016127	0.0009443	0.001703	0.00067981
7.4007	284.61	-0.00080567	-0.0018817	-0.00089854	-0.0016827	-0.0014448	0.0021543	0.00080691	0.0017306	0.0006902	0.001026
7.4174	286.31	-0.0015347	-0.0016055	-0.0018633	-0.00073912	-0.00024947	0.0019323	0.0013556	0.00021408	0.00056264	0.00057684
7.4341	287.91	-0.0013414	-0.0011034	-0.00077037	-0.0010431	-0.00012675	0.0014575	0.0017278	0.0025068	0.0010545	0.00086417
7.4507	289.4	-0.0011761	-0.00088356	-0.0017641	-0.0012338	-0.0026278	0.00084252	0.0012164	0.00090076	0.0010449	0.00070971
7.4674	292.03	-0.00095495	-0.0015669	-0.0019575	-0.0017363	-0.0014623	5.96e-05	0.00035217	0.00071301	0.0013894	0.00079091
7.4841	293.2	-0.001293	-0.0010086	-0.0015796	-0.00065162	-0.001904	-0.0010031	0.0010773	0.00043682	0.00052425	0.00084266
7.5008	297.41	0.00046668	0.00017143	-0.00077288	-0.0013247	-0.00034246	-0.0014204	0.00071334	0.0010165	0.00039661	0.0016607
7.5174	298.76	7.2e-05	0.00016524	-0.00010863	-0.00066533	-0.00038933	-0.00046372	-0.00015065	-5.64e-05	-0.00043838	0.00032752
7.5341	301.92	0.00018112	0.00035688	-0.00027402	0.00013633	0.00058085	-0.00043159	-7.33e-05	0.00013941	-0.0013317	0.00034963
7.5508	310.77	0.00034625	0.0004355	0.00044779	0.00037065	0.00090154	0.0003591	-0.0012895	-0.00063803	-0.0011063	-0.0014524
7.5674	330.69	0.0006514	0.00057068	0.00096962	0.00080384	0.00031783	-0.00025313	-0.00091874	-0.0008258	-0.0012343	-0.00025422
7.5841	362.42	0.00076061	0.00050806	0.0011479	0.00069755	0.0011759	-0.00069606	-0.00093016	-0.0017501	-0.0018628	-0.0012327
7.6008	397.33	0.001206	0.0014918	0.00055293	0.00081856	0.001384	-0.0004926	-0.0013825	-0.0021441	-0.0011673	-0.0025922
7.6174	432.27	0.0010912	0.0012312	0.0016196	0.001309	0.0013095	-0.0017473	-0.0024219	-0.0019496	-0.001296	-0.0017781
7.6341	458	0.0022938	0.0013102	0.0015117	0.0010042	0.00078288	-0.00061602	-0.0011715	-0.0015492	-0.0013955	-0.001581
7.6508	478.8	0.0016184	0.0011912	0.0021493	0.00086995	0.0020666	-0.0011393	-0.0013602	-0.00091312	-0.0017013	-0.0012077
7.6674	489.75	0.00066346	0.0013269	0.0010099	0.002356	0.0019644	-0.00073485	-0.0011672	-0.0013969	-0.001507	-0.00071688
7.6841	493.44	0.00066102	0.0013778	0.0013037	0.0018523	0.00090078	-0.00018824	-0.00056295	-0.0016746	-0.00090068	-0.00019665
7.7008	491.03	-9.7e-05	0.0010045	0.00068092	0.0008377	0.00023399	-0.0012976	-0.0011639	-0.0013635	-0.00061828	-0.0013829
7.7174	482.63	0.00099225	0.00071627	0.00037355	7.97e-05	0.00038696	-0.0017029	-0.00032492	-0.00081675	-0.00045384	-0.00062821
7.7341	470.37	0.00040196	0.00037159	0.00029538	-0.0007342	0.00045537	-0.00047753	-4.44e-05	-0.0010659	0.00018207	-0.0001087
7.7508	456.04	9.18e-05	-0.00059417	-4.02e-05	-0.00038497	0.00086313	-0.0006267	-0.00047002	1.14e-05	0.00055281	0.001059
7.7674	438.46	-0.00016238	-0.00023275	-3.23e-05	4.97e-05	-5.7e-05	-0.00066147	0.00019247	8.61e-05	0.0005991	-0.00039463
7.7841	420.76	0.0004227	0.0001287	0.00029061	0.001081	0.00032257	-0.00044109	0.0004137	0.00078047	0.00049784	0.00080177
7.8008	402.61	0.00030822	9.93e-06	-0.0010171	0.0005792	0.00013736	0.00040073	-1.26e-05	-0.00029588	0.00016065	-0.00038709
7.8174	386.03	0.00075338	0.00082335	0.00050734	0.00092949	0.0005738	0.0011613	0.00059094	0.0010474	-8.81e-05	-0.00010399
7.8341	369.25	-0.00048035	-0.00022795	-0.00022849	0.00059838	0.00024749	-0.0003282	-0.00089439	0.00038366	-0.00036619	-0.00090988
7.8508	354.41	0.00029987	0.00075446	-0.00022019	0.00040944	0.0013909	0.00060608	-0.00020336	7.42e-05	-0.00055587	-0.00095086
7.8675	342.3	0.0016687	0.00040891	0.00084721	0.00067483	0.00075349	0.0010087	-0.00092379	-0.00058912	-0.0012461	-0.0014037
7.8841	333.11	0.0011051	0.0012783	0.00028296	0.00088357	0.00068157	0.0011325	-0.00073281	-0.0011047	-0.00084669	-0.0012685
7.9008	328.38	0.0019419	0.00045171	0.0011503	0.0012629	0.0012315	0.0026984	-0.001688	-0.0014434	-0.00068271	-0.0010452
7.9175	325.44	0.0020501	0.00072694	0.0011014	0.001756	0.0011029	0.0016714	-0.0014972	-0.0018702	-0.00045966	-0.0016453
7.9341	325.84	0.0016816	0.0010302	0.0011384	0.0017376	0.0011439	0.00084586	-0.0017176	-0.0013251	-0.001503	-0.0010987
7.9508	327.71	0.00075301	0.00056995	0.0011466	0.00086697	0.00076071	0.0018287	-0.0010859	-0.002223	-0.0012798	-0.001787
7.9675	330.05	0.00041221	-0.00020106	0.001384	0.00062139	0.00097093	0.0023077	7.58e-05	-0.0012949	-8.4e-05	0.00014258
7.9841	331.01	0.00040672	0.00012878	0.00044691	0.00043252	0.00064391	0.0013506	-0.00067405	-0.00063109	-7.46e-06	-0.0010172
8.0008	330.86	-0.00029852	0.0010798	-0.00023199	0.00035704	6.03e-06	0.0015826	1.77e-05	-0.00043862	-0.00046113	-0.00032278
8.0175	330.67	-0.00066857	-0.0002861	-0.00019571	-0.00051298	-0.00051889	0.0013102	-0.00043759	-0.0004523	0.00053009	-0.00027552
8.0341	327.23	-0.001123	-0.00094581	-0.0013033	-7.83e-05	-0.0010722	0.002849	0.00096152	0.00024242	0.0007553	0.00053768
8.0508	322.84	-0.0013266	-0.0014648	-0.0016962	-0.0016003	-0.0012872	0.0025556	0.00027105	0.00076084	0.0010696	0.00085075
8.0675	317.47	-0.0013356	-0.00023578	-0.0014894	-0.0015352	-0.0015027	0.0016448	0.00061146	0.0019598	0.0012368	0.00036868
8.0841	311.12	-0.0020991	-0.0010105	-0.00154	-0.0016404	-0.002057	0.00071026	0.00033413	0.00020495	0.00060781	0.0010067
8.1008	304.73	-0.0018586	-0.0015318	-0.0013911	-0.0022275	-0.0018226	0.0019251	0.00085226	0.0010202	0.0012778	0.0013507
8.1175	300.13	-0.0021494	-0.0015465	-0.0015568	-0.0014841	-0.0015889	0.0017888	0.0015481	0.0018959	0.0011221	0.0024625
8.1341	295.38	-0.00219	-0.0017875	-0.0018371	-0.0022138	-0.0023704	0.0011481	0.0015669	0.0012356	0.0013508	0.0013327
8.1508	292.37	-0.0025385	-0.002142	-0.002603	-0.0019813	-0.002279	0.0014151	0.0017926	0.0018172	0.00090118	0.0013246
8.1675	290.25	-0.002079	-0.0021594	-0.0010277	-0.0016076	-0.0023855	0.0021949	0.0014591	0.0016902	0.0010426	0.00096331
8.1842	288.02	-0.0018994	-0.0013323	-0.0019378	-0.0011777	-0.0017601	0.0014812	0.0020695	0.00044153	0.0017162	0.00080909
8.2008	287.86	-0.0012742	-0.0010978	-0.0009341	-0.0006347	-0.0018117	0.001817	0.0013246	0.0022072	0.0012094	0.002366
8.2175	288.93	-0.0015713	-0.0013436	-0.0012451	-0.0019341	-0.00067959	0.0022417	0.0024673	0.0015208	0.0016778	0.0014164
8.2342	289.13	-0.0018135	-0.002182	-0.0012705	-0.00054232	-0.0016632	0.0032933	0.0017235	0.001929	0.0019993	0.0021195
8.2508	290.96	-0.0010796	-0.0011613	-0.0010677	-0.0013897	-0.0010683	0.0019161	0.0016883	0.0022495	0.002499	0.0017908
8.2675	292.7	-0.00023425	-0.00045093	-0.00072205	-0.0015289	-0.0010943	8.53e-06	0.0018306	0.0023342	0.0015811	0.0021118
8.2842	293.86	-0.00075904	-0.00041839	-0.000834	-0.0010168	-0.00083873	0.00016618	0.0021506	0.0020943	0.0024069	0.0017843
8.3008	296.08	-0.0012565	-0.0016557	-0.00028847	-0.00059002	-0.00092221	-0.00034943	0.0011741	0.0010574	-0.00048617	0.00089742
8.3175	296.91	-0.0002743	-0.00063795	0.00014279	-0.00036191	-4.67e-05	-0.00055083	0.0018784	0.0012329	0.00048663	0.00063048
8.3342	300.39	-0.00063399	0.00040831	8.77e-05	0.00060371	0.00091401	-9.97e-05	0.0010801	0.0013204	0.00013303	0.00095351
8.3508	304.15	0.00034726	-4.23e-05	0.00051904	-0.00041702	0.00063131	-0.0010268	-1.13e-05	-0.00053989	-0.00063258	-0.00063757
8.3675	319.6	0.00037736	0.00069238	0.00092202	-1.95e-05	-0.00024463	-0.0011887	-0.0014538	-0.0012768	-0.00021871	-0.0012262
8.3842	347.26	0.00063057	0.00074869	0.0022137	0.0012013	0.00057358	-0.0001344	-0.0013079	-0.00068648	-0.00036443	-0.0011377
8.4008	378.74	0.00054747	0.0010304	0.0021014	0.00091744	0.0010247	-0.0018114	-0.0017493	-0.0017758	-0.0022176	-0.0014311
8.4175	415.07	0.0020594	0.0019054	0.002104	0.0022813	0.0018718	-0.00041202	-0.0018671	-0.0014205	-0.0013028	-0.0014302
8.4342	443.37	0.001863	0.0017621	0.0023075	0.001599	0.00085255	-0.00047492	-0.0019553	-0.00047494	-0.00050479	-0.0011641
8.4508	468.19	0.0017502	0.0013355	0.0015652	0.0011444	0.0026047	-0.0011546	-0.0016613	-0.001622	-0.00064921	-0.0016624
8.4675	483.21	0.0016929	0.0015869	0.0015112	0.0017408	0.0013299	-0.0016894	-0.0015726	-0.00088223	-0.00049872	-0.00048382
8.4842	490.63	0.00085125	0.00014241	0.001085	0.0012576	0.0013282	-0.0020514	-0.0010134	-0.0012031	-0.00028902	-0.00054045
8.5008	490.02	0.00028951	-0.0001157	0.00037294	0.0013994	0.001694	-0.0012831	-0.00013003	-0.00022627	-0.00078639	0.00031595
8.5175	483.68	0.0016301	0.00055741	0.0011786	0.0016264	0.0019749	-0.0014129	-0.00098176	-0.0006646	-0.00066475	0.00014203
8.5342	473.15	0.0014029	0.00043937	0.0002952	0.00031993	0.00013567	9.64e-05	-0.00053918	-0.00021769	-0.00098483	-0.00029657
8.5509	459.53	0.00041985	0.00054678	0.00024233	-7.76e-05	-0.00051573	-0.00022398	0.00061033	-0.00044885	5.08e-05	0.00038409
8.5675	444.49	-3.71e-06	4.19e-06	-0.00055402	-0.00053165	-9.82e-06	-0.00054074	-6.48e-05	0.00020545	0.00055646	0.00021098
8.5842	427.96	0.00083084	0.00070361	2.27e-05	-0.00041859	0.00032675	-0.00060006	0.00076175	0.0011559	0.00050192	0.00042105
8.6009	408.7	-0.00062821	0.00027285	-0.00054439	0.00029017	-0.00038158	0.00047273	-1.24e-06	0.00042351	0.00032956	0.00033681
8.6175	393.49	-1.88e-05	-0.00024294	0.00054777	0.00094259	0.00049121	-0.00067978	0.0002958	0.00054784	0.00089483	0.0010484
8.6342	374.22	-0.00033238	-0.00027932	-7.66e-05	-0.00033499	-0.00075374	0.00011781	0.00091714	0.0004068	-4.42e-05	-0.00033148
8.6509	361.19	-0.0001153	0.00024838	0.000501	0.00043038	0.00051387	0.00086311	6.65e-05	0.0004137	-0.00068758	-6.17e-05
8.6675	347.62	0.00049287	0.0003521	7.72e-05	0.00025936	0.00099121	0.0010475	-0.0002832	-2.18e-05	-0.0012421	-0.00067479
8.6842	338.04	0.00065313	-0.00084312	0.00079819	-0.00016706	0.00056413	0.0017442	-0.00080896	-0.0014591	-0.0015314	-0.0017283
8.7009	331.24	0.00033729	0.00038847	0.00046027	0.0009388	0.0014935	0.0004956	-0.0015693	-0.0016575	-0.0012318	-0.0018111
8.7175	327.91	0.00038455	0.00077305	0.00092395	0.0012501	0.00050066	-0.00035297	-0.0013595	-0.001561	-0.0024919	-0.0010116
8.7342	328.03	0.0009069	0.0012137	0.000901	0.00065249	0.00060987	0.0014264	-0.00038484	-0.0017	-0.0013978	-0.0011528
8.7509	329.44	0.001373	0.00066477	0.00059179	0.00033883	0.00043631	0.001036	-0.0015562	-0.0016619	-0.0013923	-0.0014409
8.7675	332.17	0.0012226	0.00076515	0.002001	0.00090493	0.0004885	0.0018919	-0.00090477	-0.0013583	-0.0012101	-0.00090533
8.7842	332.57	6.44e-05	-0.00018007	0.00017386	0.00064753	0.00037089	0.0011133	-0.0014581	-0.0011133	-0.00037962	-0.0011048
8.8009	333.31	-0.0010373	-0.00027862	-0.0010215	-0.0013681	-0.00022707	0.0019482	-0.00098245	-0.00098576	-0.00043273	7.91e-05
8.8175	333.02	-0.00054673	1.74e-05	0.00044241	0.00061461	-0.00042996	0.0027307	-0.00053565	0.00088298	0.00039876	0.00064567
8.8342	328.33	-0.00078335	0.00011516	-0.00078216	-0.00086317	-0.00057675	0.0021884	-0.0003825	0.00071618	0.00055247	0.00065292
8.8509	324.74	-0.0012999	-0.00091676	-0.0016056	-0.0012913	-0.0012035	0.001537	0.0013315	0.0016723	0.001031	0.00063104
8.8676	319.11	-0.0010352	-0.00034075	-0.00045772	-0.00038769	-0.0014075	0.0022731	0.0015742	0.0018609	0.0019531	0.0015822
8.8842	314.17	-0.0012181	-0.0012891	-0.00096763	-0.00098688	-0.0018937	0.0012899	0.0018173	0.0019908	0.0010744	0.0011777
8.9009	307.65	-0.0010666	-0.0018991	-0.0011347	-0.0012178	-0.00085781	0.0016655	0.002002	0.0020326	0.0014064	0.00033191
8.9176	302.66	-0.0024513	-0.0012412	-0.0020161	-0.002327	-0.00080934	0.00088723	0.0013324	0.001277	0.0013551	0.0015788
8.9342	296.95	-0.0017991	-0.0011761	-0.0012127	-0.0013409	-0.0012973	0.0016642	0.0014001	0.0025021	0.0014517	0.0019717
8.9509	294.04	-0.0014267	-0.001873	-0.0014378	-0.00063786	-0.0012499	0.0023317	0.0013209	0.0012448	0.0010764	0.00068432
8.9676	290.56	-0.00083125	-0.0015275	-0.0016918	-0.00075722	-0.00086437	0.0014779	0.0020971	0.00072733	0.0015279	0.0020508
8.9842	287.77	-0.0021915	-0.0020001	-0.0014606	-0.0020668	-0.0013256	0.0014175	0.0015472	0.00088953	0.00082855	0.0011177
9.0009	287.68	-0.0016259	-0.00097916	-0.0014581	-0.00077037	-0.001336	0.0020089	0.0017643	0.0018498	0.0013691	0.0018953
9.0176	287.92	-0.0022055	-0.0016226	-0.0011703	-0.0012594	-0.00027456	0.0026033	0.0017165	0.0015992	0.0012902	0.0029987
9.0342	286.75	-0.0009149	-0.0016745	-0.0015684	-0.0010119	-0.0018374	0.0014788	0.0011093	0.0022356	0.0016543	0.0022428
9.0509	288	-0.0014402	-0.0018396	-0.0018238	-0.001898	-0.0013415	-0.00051452	0.0023887	0.00062676	0.0012512	0.0013993
9.0676	288.94	-0.0017146	-0.0017516	-0.0022792	-0.0018212	-0.0021711	-0.0014614	0.00069183	0.0013812	0.0006124	0.00085137
9.0842	290.99	-0.0008442	-0.00081774	-0.0019355	-0.0022827	-0.0011967	-0.0011122	0.0010578	0.00092509	0.0010359	0.0003628
9.1009	292.51	-0.0011755	-0.0018024	-0.00099192	-0.00067661	-0.00087077	-0.00028271	-7.74e-05	0.00097115	0.00016169	0.00025731
9.1176	295.28	-0.00055694	-0.00038946	-0.0013338	-0.00077055	-0.00077078	-0.00040759	-0.00038796	7.28e-05	-0.00026976	-8.37e-05
9.1342	303.33	0.00011769	-0.00035924	-0.0002754	-0.00038256	0.00057166	-0.00022111	-8.07e-05	-0.00020558	-5.28e-05	-0.00048339
9.1509	320.72	0.0009886	0.00080091	0.00081281	0.00045961	0.0005302	-0.00056728	-0.0012142	-0.00066084	-0.0010143	-0.0010301
9.1676	352.17	0.00029196	0.00074606	0.0013007	0.0011321	-4.81e-05	-0.00088345	-0.0015242	-0.0002907	-0.0006208	-0.0014591
9.1843	386.74	0.00060292	0.001087	0.0015024	0.0010095	0.00072971	-0.00091691	-0.0010115	-0.0022189	-0.001111	-0.0019175
9.2009	421.56	0.0017544	0.00086243	0.0023063	0.0021089	0.0013385	-0.00061169	-0.0024082	-0.0021442	-0.0010712	-0.0021116
9.2176	449.67	0.0012533	0.0014298	0.001964	0.002214	0.0013818	-0.0012043	-0.0010442	-0.0018343	-0.0013849	-0.0019535
9.2343	469.54	0.0015369	0.0021675	0.0021667	0.0014664	0.0023026	-0.0020196	-0.0016778	-0.002143	-0.0012278	-0.0018838
9.2509	484.26	0.002073	0.0022546	0.0031155	0.0027377	0.0020349	-0.0015426	-0.0001662	-0.0008619	-0.00074697	-0.0014325
9.2676	488.52	0.0012641	0.0011815	0.0017133	0.00093883	0.0012301	-0.0017942	-0.0015941	-0.0017608	-0.00082592	-0.00062836
9.2843	488.64	0.0011282	0.0022879	0.0016305	0.00095957	0.0012176	-0.0021288	-0.00084731	-0.0012758	-0.0021412	-0.0013538
9.3009	481.34	0.0025342	0.0014416	0.0017487	0.0015204	0.0014033	-0.0010879	-0.00086477	-0.0010858	-0.0010141	-0.00066816
9.3176	472.81	0.0010255	0.00093571	0.00075023	0.00057603	0.0006561	-0.0004948	-0.0005003	-0.00074892	-0.0012411	-0.0009534
9.3343	460.08	0.0013668	0.0011656	0.001184	0.0014214	0.0017756	-0.0013326	-0.00045945	-0.00058934	-2.53e-05	-0.0001212
9.3509	446.1	0.0014565	0.0010847	0.00098831	0.00067651	0.00074588	-0.00073828	-0.00044827	-0.00040079	0.0010146	-0.00064281
9.3676	430.51	0.0012104	0.0005235	-0.00052296	0.0013238	0.00022591	-0.00070462	0.00079839	-0.00062547	-0.00015719	-0.00031158
9.3843	415.73	6.88e-05	0.0009524	0.00042633	0.00043757	4.54e-05	-0.0012034	-0.00045608	-0.00037907	-0.00076856	0.00034317
9.4009	400.06	4.76e-05	0.00067474	0.00028902	0.00011989	0.00023235	9.92e-06	0.00037794	-0.00087008	-0.00011348	0.00073278
9.4176	385.47	-0.00019695	0.0010762	-0.0002198	-2.72e-05	-0.00028668	-0.0010211	-0.00043554	-0.00021214	-0.00034254	-0.00093846
9.4343	371.14	0.0012106	0.0007993	-0.00058514	0.00064921	-0.00057939	-0.00081713	-0.00024924	3.27e-05	-0.00033617	-0.00055017
9.4509	358.67	0.00049054	0.00032491	0.00010778	-0.0003204	0.00017304	-0.0013697	-0.00076885	-0.00096113	-0.00094862	-0.00080937
9.4676	349.7	0.00058306	0.00027503	0.00051521	0.00035628	0.00067181	-0.00054832	-0.0011122	-0.0017779	-0.00076616	-0.00095129
9.4843	343.9	0.00087205	0.00076273	0.00040786	0.0014598	0.0010014	-0.0014085	-0.0020429	-0.0014172	-0.0013789	-0.0026213
9.501	338.38	0.0021427	0.0017605	0.0015318	0.00066048	0.0011049	-0.0019314	-0.0014175	-0.0011159	-0.001815	-0.0016183
9.5176	337.89	0.0025452	0.0012022	0.0010811	0.0015658	0.0021425	-0.00082969	-0.0011739	-0.0015514	-0.00054429	-0.00085001
9.5343	336.93	0.001742	0.00050302	0.0015756	2.86e-05	0.00071875	-0.0012123	-0.0015475	-0.0021343	-0.0014522	-0.00055222
9.551	336.64	0.00093971	0.0015581	0.00038102	0.00099044	0.0005966	-0.00050215	0.00028319	-0.00062701	-0.00018146	-0.00099
9.5676	336.98	0.00064235	0.00054812	0.0011618	0.0013564	0.00089862	4.03e-05	-0.00023832	-0.0006515	-0.0012078	-4.55e-05
9.5843	335.5	0.0010175	0.00069829	0.00019669	0.00041579	0.0013423	-0.00059406	-5.4e-05	-0.00094154	-0.00073248	-0.0013074
9.601	332.66	0.00058057	0.00048097	-0.00013852	-0.00035374	-0.00033428	0.00011681	-0.00045801	-0.0010845	-8.02e-05	-0.0002753
9.6176	328.42	0.00047996	0.00060316	-1.61e-05	-0.00066906	-0.00034313	0.00051974	-0.00056796	-0.00060908	-0.00028235	0.0004043
9.6343	323.33	-0.0011874	-0.00097028	-0.0001226	-0.00061573	-6.96e-05	0.00022209	0.00067503	0.00081033	0.00087145	0.0012905
9.651	317.03	-0.001036	-0.0012717	-0.0018862	-0.0011863	-0.0014336	-0.00021524	6.47e-05	0.0003714	0.00028586	0.00082161
9.6676	310.09	-0.00082866	-0.00075425	-0.00096466	1.28e-06	-0.0011323	-3.61e-05	0.00066081	0.001467	0.0013814	0.0020031
9.6843	303.33	-0.0014043	-0.00049085	-0.001557	-0.0015338	-0.00054873	-2.48e-05	0.0010806	0.0018545	0.0013857	0.00026709
9.701	296.21	-0.0017002	-0.0012726	-0.0017497	-0.0017928	-0.0024201	-0.00043327	0.00032314	0.00070647	6.31e-05	0.00047579
9.7176	290.72	-0.00045846	-0.0011224	-0.0013715	-0.0011736	-0.00042651	0.00044625	0.001538	0.0016252	0.001631	0.0010676
9.7343	285.4	-0.0010346	-0.00117	-0.0011077	-0.00055429	-0.00083161	-0.00099722	0.00060387	0.0015401	0.0020492	0.0013945
9.751	282.08	-0.0015826	-0.001867	-0.00084407	-0.00092768	-0.00095454	-0.00028597	0.00072978	6.82e-05	0.0020839	0.0012796
9.7676	280.05	-0.0012641	-0.0016327	-0.0014949	-0.0013296	-0.0014445	0.00014582	0.0017099	0.0022862	0.00096767	0.0008702
9.7843	277.75	-0.0020638	-0.0019912	-0.0019744	-0.0013915	-0.0013986	-6.59e-05	0.00018762	0.0011085	-0.00026489	0.00037282
9.801	278	-0.0011868	-0.00028866	-0.0013692	-0.0013688	-0.0010707	0.0014301	0.0013148	0.0011126	0.0021892	0.001201
9.8176	276.31	-0.0016516	-0.0013258	-0.00067831	-0.0016013	-0.00091227	0.00085426	0.001471	0.0013529	0.001959	0.0014109
9.8343	277.98	-0.00091442	-0.0011485	-0.001359	-0.0017208	-0.00049992	0.00016719	0.0014507	0.0010325	0.0016701	0.00088435
9.851	279.34	-0.00090436	0.00044195	-0.0011257	-0.001132	-0.00053955	0.0004875	0.0017251	0.0018934	0.00082099	0.0017135
9.8677	280.96	-0.0011462	-0.00020078	-0.00026383	-0.0015071	-0.0015391	0.00016459	0.00055692	0.0016027	0.00085721	0.0013345
9.8843	282.59	-0.00049302	-0.0011539	-0.0011454	-6.77e-05	-0.0011558	-0.00052131	0.00091978	-0.00025151	0.00033337	7.23e-05
9.901	285.19	-0.0006233	-0.00012933	-0.00036973	6.72e-05	-0.0008854	-0.0015693	-0.00021774	-0.00030559	-0.00048462	0.00087177
9.9177	291.34	0.00042208	1.94e-05	0.00029198	-5.34e-05	0.0005717	-0.0008025	0.00064523	0.0005251	-0.00018289	-9.53e-05
9.9343	306.17	0.00076775	0.00045085	0.0010685	0.0010467	0.00078579	0.00027206	-0.00031536	-0.00023661	-0.0011474	-0.0005908
9.951	334.71	0.0023476	0.0013921	0.0012155	0.0014372	0.0022735	0.00017329	-0.00074613	-0.00049679	-0.0010812	-0.00043902
9.9677	370.93	0.00045039	0.0007765	0.001477	0.0014867	0.001214	4.67e-05	-0.0016172	-0.00096309	-0.0010739	-0.0012282
9.9843	403.77	0.00045977	0.0011233	0.0019677	0.0020195	0.0015696	-0.00072194	-0.0017244	-0.0018413	-0.0018315	-0.0020756
10.001	437	0.0020953	0.0012721	0.0024299	0.0021827	0.0015573	-0.00076451	-0.0020958	-0.0014534	-0.0016477	-0.0016595

## Sheet: P04
Time (s)	Ground Truth	Positive 1	Positive 2	Positive 3	Positive 4	Positive 5	Negative 1	Negative 2	Negative 3	Negative 4	Negative 5
0	376	0.0010394	0.0010586	0.0017976	0.0010356	-0.00053582	-0.00091835	-0.0010118	-0.0018856	-0.00096852	-9.54e-05
0.016672	414.02	0.0014551	0.0019901	0.001498	0.001981	0.0017035	-0.0011229	-0.0010893	-0.0013679	-0.0013184	-0.00093505
0.033343	456.15	0.0025189	0.0028665	0.0039105	0.0030101	0.001716	-0.0010045	-0.0017242	-0.0018676	-0.0011132	-0.00086076
0.050015	485.29	0.001245	0.003604	0.0030619	0.003098	0.0022143	-0.00073929	-0.00071565	-0.0016114	-0.0010249	-0.0010517
0.066687	501.12	0.0025338	0.003198	0.0021045	0.0027704	0.0028558	-0.0018243	-0.0015856	-0.0025178	-0.002834	-0.0017729
0.083358	503.18	0.0027243	0.0038518	0.0030643	0.0034674	0.0031256	-0.0016179	-0.0013694	-0.0007786	-0.0013448	-0.00013639
0.10003	493.97	0.0021259	0.0033061	0.0020797	0.0022539	0.0017944	-0.00082421	-0.0013293	-0.0011039	-0.00149	-0.0018895
0.1167	478.27	0.0025414	0.0026493	0.0018344	0.0019542	0.0016925	-0.00032359	-0.00046681	-0.00043952	-0.00061239	-0.00037087
0.13337	459.02	8.69e-05	0.0016867	0.00098749	0.0014056	0.00093386	-0.00052791	-0.0019236	-0.0007937	-0.00084511	-0.0005912
0.15005	437.23	0.00081053	0.00044704	0.0013434	0.00099522	0.0011171	-0.0011139	0.00031975	-0.0012058	-0.0005222	-0.00039851
0.16672	418.31	0.00085926	0.0016816	0.0020271	0.0016066	0.0017283	-0.00084785	-0.00022728	-0.0013265	-0.00022816	-0.00076604
0.18339	398.42	0.0017513	0.00085802	0.00055062	0.00042228	0.00076933	-0.001492	-0.00086192	-0.0011559	-0.00069421	-0.00066152
0.20006	382.95	0.0017428	0.0020915	0.0018887	0.0017779	0.0010085	-0.0008731	-0.0003798	-0.00011125	-0.00086744	-0.00020273
0.21673	367.67	0.0023529	0.0024624	0.0017502	0.00092359	0.001818	-0.00022404	-0.0013368	-0.0015119	-0.0014494	-0.00077618
0.2334	355.06	0.00209	0.002081	0.0011464	0.0021123	0.0027132	-0.0020715	-0.0017056	-0.0015145	-0.0014172	-0.00070037
0.25008	344.86	0.00073021	0.0019214	0.0005422	0.001339	0.0017514	-0.0016867	-0.0011933	-0.0021565	-0.0021733	-0.0011256
0.26675	333.87	0.001478	0.0027342	0.00097465	0.00095166	0.0017314	-0.00091924	-0.00026869	-0.0012559	-0.000474	-0.00057716
0.28342	328.56	0.0016908	0.0019879	0.0012695	0.00097731	0.0017104	-0.00059156	-0.00034248	-0.00073238	-0.00096644	-0.00070668
0.30009	320.66	0.0010876	0.00099093	0.0010714	0.00083615	0.0014888	-0.0012036	-0.0004744	-0.00026593	-0.000844	-0.0013075
0.31676	316.86	-7.77e-05	0.00013229	-0.00038287	0.00066608	0.0005535	-0.00084526	-0.00039985	-2.32e-06	-0.0005452	-0.0014065
0.33343	314.51	-9.3e-05	0.00049323	-0.00066508	-0.00069035	-4.03e-05	-0.00010368	0.00058732	0.00049572	-0.00030391	-0.00020697
0.35011	310.4	-0.00089487	-0.0010614	-0.00092157	-0.00089066	-0.00029343	-0.00012562	0.00022232	-0.00017138	5.55e-05	-0.00095387
0.36678	310.1	-0.00071679	-0.00089882	-0.0017787	-0.001808	-0.00083247	0.0005007	0.00065268	0.00038732	0.0010901	0.00018865
0.38345	306.39	-0.0015492	-0.0023721	-0.0011402	-0.0017091	-0.00094617	0.0003042	0.0011726	0.0010936	0.0013351	-0.00014384
0.40012	306	-0.0018786	-0.001993	-0.0012116	-0.0020523	-0.0016586	0.001257	0.00072207	0.0015391	0.0011709	0.0011787
0.41679	303.28	-0.0028253	-0.0024742	-0.0015301	-0.0016552	-0.0018609	0.0014457	0.0017156	0.0015774	0.0017411	0.0014686
0.43346	301.73	-0.0010871	-0.0027366	-0.001633	-0.0025248	-0.0023491	0.0034055	0.0015617	0.0028154	0.0024892	0.0023809
0.45014	300.98	-0.0029616	-0.0044102	-0.003831	-0.0035605	-0.0039453	0.0024168	0.00084955	0.0035006	0.002241	0.0019332
0.46681	298.68	-0.0033543	-0.0054223	-0.0034224	-0.002869	-0.0042664	0.0024918	0.0022008	0.0026664	0.001789	0.0019601
0.48348	298.79	-0.0040283	-0.006271	-0.002364	-0.0043204	-0.0044197	0.0022143	0.0025815	0.0023314	0.0035992	0.0017515
0.50015	297.33	-0.0037828	-0.0052216	-0.0040247	-0.0039363	-0.004292	0.0028528	0.0028162	0.0035483	0.002533	0.0026391
0.51682	297.01	-0.0044052	-0.0054706	-0.0038412	-0.004487	-0.0046764	0.0027552	0.0027573	0.003802	0.0036423	0.0028473
0.53349	296.88	-0.0038295	-0.0052819	-0.0046641	-0.0046839	-0.0033632	0.0018923	0.0016383	0.0032088	0.0028435	0.0015175
0.55017	298.06	-0.0036749	-0.0043519	-0.0036179	-0.0035676	-0.0032709	0.0024762	0.0021128	0.0034661	0.0017829	0.0020535
0.56684	298.82	-0.0028522	-0.0045834	-0.0028994	-0.0036603	-0.0031526	0.0026193	0.0019697	0.0027889	0.0016927	0.0012888
0.58351	298.88	-0.0029818	-0.0043217	-0.0021832	-0.0026583	-0.0023275	0.00099462	0.0012385	0.002845	0.0021617	0.0010876
0.60018	300	-0.0037559	-0.0035112	-0.0032355	-0.0036342	-0.0028947	0.0023494	0.0028672	0.0025227	0.0023389	0.0017454
0.61685	298.3	-0.0034432	-0.0041664	-0.0035568	-0.0032411	-0.0045121	0.0029988	0.002374	0.003021	0.0023415	0.0026417
0.63352	297.99	-0.0031885	-0.0038037	-0.0032564	-0.003591	-0.00395	0.002469	0.0034166	0.0026435	0.0033444	0.0029177
0.6502	298.73	-0.003355	-0.0030298	-0.002877	-0.0019403	-0.0027093	0.0022654	0.0017754	0.0017707	0.0021163	0.0016847
0.66687	298.41	-0.0014833	-0.00093112	-0.0020654	-0.0021033	-0.0022925	0.00097226	-0.00018572	0.001017	0.00077378	0.00063161
0.68354	300.87	-0.00031076	-0.0010742	-0.00090201	-0.00031752	-0.00094046	0.0015083	0.00032772	0.00099499	0.0012513	0.00017136
0.70021	301.81	-0.00090368	-0.00055593	-3.92e-05	0.00011995	-0.00078265	0.00077813	0.00013588	-0.00022229	-0.00032193	0.00015536
0.71688	305.32	0.00043385	0.00073566	-0.00037628	0.00022527	0.00011247	-0.00086266	-0.0006139	-0.00085406	0.00021605	-0.00033235
0.73355	313.25	0.0015188	0.0016935	0.00080937	0.0014024	0.0010351	-0.00053028	0.00016714	-0.0017465	-0.00085583	-0.00058281
0.75023	330.92	0.0017331	0.0015678	0.00082198	0.0015316	0.0013589	-0.000903	-0.0016686	-0.0010353	-0.001048	-0.0008029
0.7669	364.23	0.0025636	0.0020225	0.0015685	0.0021275	0.0015959	-0.0016275	-0.00091612	-0.0022168	-0.0015025	-0.0017892
0.78357	404.2	0.0022136	0.0031971	0.0017682	0.002667	0.0029715	-0.0015279	-0.0021613	-0.0018827	-0.0014879	-0.0015358
0.80024	448.61	0.0038285	0.0046214	0.00273	0.0035363	0.0023794	-0.0020741	-0.0016723	-0.0025087	-0.0015019	-0.0016356
0.81691	484.32	0.0036442	0.0037367	0.0025715	0.0030797	0.0040104	-0.0019144	-0.0014176	-0.0027263	-0.0023339	-0.0020887
0.83358	505.38	0.002953	0.0035176	0.002657	0.0029804	0.0031017	-0.0024003	-0.0018675	-0.0029431	-0.0024049	-0.001745
0.85025	513.79	0.0043403	0.0039358	0.0040244	0.0039008	0.0039037	-0.0022981	-0.0021698	-0.0019951	-0.0016272	-0.0015777
0.86693	507.63	0.0019616	0.0034077	0.0035603	0.0030812	0.0033353	-0.0021072	-0.001032	-0.0012787	-0.0027495	-0.0012918
0.8836	494.38	0.0029801	0.0022955	0.0025218	0.0033366	0.0028234	-0.00059228	-0.00077505	-0.001931	-0.0013275	-0.00059191
0.90027	473.48	0.0020045	0.0026527	0.0029012	0.0020188	0.0022538	-0.0014001	-0.0019579	-0.00048451	-0.00057654	-0.0011903
0.91694	452.69	0.00052447	0.0018708	0.00096096	0.0014724	0.0014274	-0.001178	-0.00037721	-0.00093214	-0.00087899	-0.00031215
0.93361	429.95	0.0014821	0.0010602	0.001146	-0.00045027	0.00099895	-0.00054333	-0.00088355	-0.0016704	-0.00059533	-0.00061446
0.95029	409.92	0.0015137	0.00055328	0.0014658	0.0012019	0.0015656	-0.00067313	-0.0017712	-0.001155	-0.00075036	2.89e-05
0.96696	393.06	0.0011797	0.00051558	0.00063979	0.00087195	0.0013913	-0.0017141	-0.0013652	-0.0017464	-0.00099269	-0.00089258
0.98363	374.69	0.0015173	0.001834	0.0017193	0.0019447	0.0023549	-0.00054862	-0.0007528	-0.0012883	-0.00015101	-0.0013997
1.0003	364.82	0.00087271	0.0012938	0.0012985	0.0025484	0.00092611	-0.0009711	-0.00075732	-0.0013541	-0.0015634	-0.00013504
1.017	353.2	0.0019087	0.0016113	0.00076734	0.0019658	0.0016025	-0.0014517	-0.0013494	-0.0014193	-0.0015115	-0.00070048
1.0336	345.63	0.0012333	0.0021767	0.00061592	0.00096917	0.0017371	-0.0007846	-0.0011766	-0.0010759	-0.0016053	-0.00076325
1.0503	338.34	0.00033301	0.00088282	0.0005717	0.00021946	0.00056188	-0.0010877	-0.0010914	-0.00099422	-0.0019034	-0.0009435
1.067	332.77	0.00057983	0.001167	0.00049849	0.00040335	0.00023921	-0.0010371	-0.00091751	-0.0014948	-0.00064994	-0.000385
1.0837	330.05	0.00079724	0.0010059	0.00031459	0.00020058	0.00014274	-0.00060343	-7.43e-06	0.00022151	-0.00047861	-9.15e-05
1.1003	324.7	0.00025694	0.00064902	-0.00030649	0.00073861	0.001097	-5.11e-05	0.000109	0.0004514	0.00036736	-0.00044713
1.117	320.48	-0.00011671	0.00076096	-0.00033082	-0.00034752	0.00023007	-0.00011628	0.00075615	-0.00071865	0.0003056	0.00011365
1.1337	318.24	-0.00077157	-0.00090042	-0.0012815	-0.00014332	0.00027163	-0.00076945	-0.00024479	0.00056325	-0.00048798	-0.00050648
1.1503	314.89	-0.0010643	-0.0003227	-0.001038	-0.0004632	-0.00017136	0.00010893	-0.00027346	6.58e-05	0.00059457	0.00049907
1.167	313	-0.0013586	-0.00096419	-0.0009596	-0.0018556	-0.00061569	0.00057628	-0.00050732	0.00079537	0.00024178	2.8e-05
1.1837	309.41	-0.001543	-0.0016905	-0.00052977	-0.0011361	-0.0012033	0.00016068	0.00093748	0.0014972	0.00030018	0.00023737
1.2004	308.09	-0.0016173	-0.0018939	-0.0015429	-0.0024494	-0.0011965	0.0015142	0.0013237	0.0017034	0.00094584	0.0012757
1.217	306.76	-0.0026152	-0.002569	-0.0021229	-0.0028864	-0.0016737	0.0019554	0.0013571	0.0020569	0.001446	0.0017238
1.2337	304.89	-0.0025259	-0.0042113	-0.0028403	-0.0031337	-0.0023509	0.00065747	0.0013915	0.0015928	0.0014483	0.0010781
1.2504	305.93	-0.0024664	-0.003953	-0.0036951	-0.0033282	-0.0019523	0.0019555	0.0015741	0.0028259	0.0020385	0.0024456
1.267	304.41	-0.0035809	-0.0043588	-0.003223	-0.0034428	-0.0035677	0.001721	0.0019346	0.0028024	0.0013967	0.0015349
1.2837	305.07	-0.0025768	-0.0038574	-0.0030785	-0.0036417	-0.0028901	0.0019891	0.0027683	0.003424	0.0010789	0.0020756
1.3004	304.33	-0.002663	-0.0045438	-0.0028005	-0.0028565	-0.0039702	0.0010783	0.0019508	0.0028756	0.0016422	0.0016108
1.3171	305.23	-0.0028906	-0.0046538	-0.0025517	-0.0039913	-0.0031267	0.0015251	0.0010761	0.0020069	0.0014434	0.0019164
1.3337	306.93	-0.0029806	-0.003829	-0.002685	-0.0024158	-0.0031627	0.0015307	0.0019413	0.0020753	0.0012456	0.0013648
1.3504	305.74	-0.0028213	-0.0033922	-0.0025488	-0.0023219	-0.0026057	0.0018617	0.00074433	0.0017937	0.0013714	0.00069598
1.3671	308.01	-0.0019937	-0.0022395	-0.0022517	-0.0021751	-0.0027304	0.0013677	0.0014931	0.001104	0.0020263	0.00073781
1.3837	307.82	-0.0034291	-0.0036562	-0.0037477	-0.0033737	-0.0033668	0.001848	0.0015651	0.002315	0.0023888	0.0006326
1.4004	308.95	-0.001572	-0.002784	-0.0022332	-0.0020245	-0.003155	0.0026542	0.00098958	0.0018019	0.0022527	0.0020072
1.4171	308.01	-0.0032067	-0.0022722	-0.0024574	-0.001993	-0.0027464	0.0010712	0.001682	0.00099767	0.0011196	0.0016665
1.4338	306.79	-0.0011847	-0.0017066	-0.0018684	-0.0022376	-0.0018287	0.0018195	0.0020216	0.00054497	0.0014838	0.0012083
1.4504	308.79	-0.00069948	-0.00083802	0.00027035	-0.00028711	-0.0016211	0.00082864	0.0016248	0.00032649	0.0012912	0.00089874
1.4671	309.13	-0.0012782	-0.00080049	0.00015012	-0.0008647	-0.001216	0.00019289	0.00037468	0.00063389	0.00063	0.00032383
1.4838	313.23	0.0004358	-0.00029382	0.00013756	-0.00067423	-0.00064161	0.00020592	-0.0002851	-0.0015086	-0.00038183	0.00010422
1.5005	318.66	-0.00011795	0.0010987	0.00015114	0.00017492	-0.00057929	-0.00060482	-0.0014142	-0.0028027	-0.0019187	-0.0014727
1.5171	338.42	0.0013158	0.0014101	0.001608	0.0026767	0.00078957	-0.0009144	-0.0011024	-0.00235	-0.00090944	5.03e-05
1.5338	373.38	0.0011519	0.0019981	0.0026567	0.002727	0.0021595	-0.0013411	-0.0011723	-0.002159	-0.0013044	-0.00084728
1.5505	419.2	0.0031193	0.0026969	0.0029682	0.0021975	0.0019918	-0.0011498	-0.0010657	-0.0022883	-0.0015527	-0.0019502
1.5671	469.48	0.0018594	0.0038404	0.0028149	0.0026322	0.0019373	-0.0013404	-0.0016053	-0.0023594	-0.0017131	-0.0012832
1.5838	511.69	0.0036023	0.0037051	0.0029341	0.0033423	0.002623	-0.0015602	-0.0019976	-0.0029252	-0.0014931	-0.0015009
1.6005	541.93	0.0023126	0.0035694	0.0027525	0.0032797	0.0023967	-0.0017797	-0.0024483	-0.0023854	-0.0024427	-0.0016594
1.6172	553.95	0.0032125	0.002961	0.0026797	0.0036306	0.0034528	-0.0014111	-0.0019301	-0.0013212	-0.0016088	-0.0016705
1.6338	552.07	0.0022592	0.0031861	0.0031256	0.0035947	0.0029976	-0.0012776	-0.0011471	-0.0014512	-0.0019737	-0.0019174
1.6505	539.35	0.0034394	0.003717	0.0028884	0.002979	0.0028275	-0.0018788	-0.0011867	-0.0021054	-0.001432	-0.0010142
1.6672	517.07	0.0025975	0.0034694	0.0022686	0.0022531	0.0021729	-0.0015099	-0.00105	-0.00077922	-0.0012412	-0.00087783
1.6838	494.87	0.0030191	0.0028605	0.0027683	0.0021888	0.002886	-0.0011115	-0.00050156	-3.51e-05	-0.0010797	-0.0010071
1.7005	470.38	0.0015038	0.0023629	0.00029361	0.0019037	0.00097832	-0.0020358	-0.00018821	-0.0012446	-0.00077194	-0.0011658
1.7172	444.6	0.0013075	0.0025321	0.00101	0.0011501	0.001776	0.00056943	-0.0012861	-0.00020953	-0.00055193	-0.00043937
1.7339	424.64	0.0010829	0.0018681	0.0013721	0.0011126	0.0019474	-0.00020914	-0.0011787	-0.0010986	-0.00080034	-0.00068688
1.7505	402.67	0.0011105	0.0019262	0.0013794	0.0011298	0.001948	-0.0013399	-7.16e-05	-0.0013173	-0.00087312	-0.0010524
1.7672	387.64	0.0016987	0.0016233	0.0016049	0.0019459	0.0011797	-0.0013233	-0.0016688	-0.0016816	-0.00053612	-0.0021843
1.7839	371.56	0.0019783	0.001848	0.0016665	0.0014941	0.002006	-0.0023057	-0.0010326	-0.0014636	-0.0013405	-0.00095743
1.8005	358.51	0.0013599	0.0024338	0.0018917	0.0016758	0.002662	-0.00084877	-0.0014245	-0.0022938	-0.001501	-0.00049686
1.8172	349.74	0.0027617	0.0021584	0.0020621	0.0029604	0.0020354	-0.00074365	-0.0010819	-0.0012898	-0.00046176	-0.00030184
1.8339	339.54	0.001581	0.0022719	0.0010859	0.0011838	0.0028339	-0.0011089	-0.00094482	-0.0015962	-0.0011198	-0.0011692
1.8506	334.38	0.0013543	0.0018852	0.00092817	0.0017776	0.0016087	-0.00059176	-0.00054305	-0.0011743	-0.0010753	-0.0010037
1.8672	326.66	0.00070675	0.001304	6.13e-05	0.00044236	0.00092534	-0.0011625	0.00012374	3.51e-05	-0.00062097	-0.0011627
1.8839	321.79	0.00067551	0.0016944	0.00047541	0.0010347	0.00078278	-0.00099788	-0.00047384	-0.00015481	-0.0016879	-2.32e-05
1.9006	316.25	0.00067175	0.00080729	0.00083475	0.00033204	0.00029853	-0.00089172	0.00031106	0.00041395	-0.00012125	0.00070399
1.9172	312.19	-8.92e-05	-0.00032904	-0.00044227	-0.00061847	4.16e-05	9.18e-06	0.0009496	0.00051625	-0.00060297	-7.51e-05
1.9339	308.35	-0.0007943	0.00072519	-0.00049305	-0.00033156	4.03e-05	0.00038109	0.00047002	0.00012288	0.00046764	0.00082967
1.9506	305.08	-0.0013598	-0.00071717	-0.00092578	-0.0010907	-0.00033127	1.74e-05	-0.00012662	0.0010138	0.00010347	-0.00048038
1.9673	301.97	-0.0010028	-0.001577	-0.0012773	-0.0010532	-0.00041898	0.00033136	1.25e-05	-4.99e-05	0.0004428	0.00024727
1.9839	299.81	-0.0013182	-0.0014403	-0.0019016	-0.0010992	-0.00081998	0.0012351	0.00068158	0.00063748	0.00081201	0.00053253
2.0006	297.88	-0.0021099	-0.0024673	-0.0011111	-0.0011462	-0.0011931	0.0013146	2.72e-05	0.0017348	0.0014164	0.00070001
2.0173	296.09	-0.0014202	-0.0032454	-0.0014649	-0.0025407	-0.0019076	0.0008939	0.00022638	0.0016939	0.00032124	0.00057243
2.0339	295.17	-0.0018224	-0.0025585	-0.0013837	-0.0023152	-0.0016574	0.0015935	0.0012796	0.001975	0.0018062	0.0011248
2.0506	295.94	-0.0019179	-0.0033109	-0.0026912	-0.0034637	-0.0025152	0.0020878	0.0022755	0.0021107	0.0018261	0.0012049
2.0673	293.69	-0.0030487	-0.0038428	-0.0031829	-0.0028017	-0.0028627	0.0014035	0.0017693	0.0025979	0.002639	0.0019951
2.084	294.07	-0.0030066	-0.0047346	-0.0033762	-0.0037876	-0.0033528	0.001958	0.0022065	0.0027935	0.0031594	0.0017211
2.1006	293.93	-0.0038873	-0.0045502	-0.0032986	-0.0031831	-0.0022554	0.0030447	0.0018782	0.0032532	0.0021537	0.0020392
2.1173	293.76	-0.0030935	-0.0045325	-0.0031673	-0.0045276	-0.0025775	0.002067	0.0025524	0.002193	0.0021762	0.0018549
2.134	293.87	-0.002943	-0.0043224	-0.0030096	-0.0030477	-0.0036094	0.0017099	0.0028146	0.0029754	0.0022288	0.002381
2.1506	293.03	-0.0035759	-0.0049972	-0.003179	-0.0038738	-0.0038763	0.0018546	0.0021046	0.0018877	0.0013434	0.0013105
2.1673	293.03	-0.0024774	-0.0037943	-0.0029682	-0.0033836	-0.0028398	0.00144	0.00071857	0.0016485	0.0006059	0.00050733
2.184	292.96	-0.002106	-0.002978	-0.0028941	-0.0031688	-0.0018597	0.0010262	0.0005992	0.0016435	0.0017156	0.0012408
2.2007	292.96	-0.0024068	-0.003435	-0.0033644	-0.0035314	-0.0021012	0.0010844	0.0017459	0.0022526	0.0020933	0.0017682
2.2173	293.89	-0.0034069	-0.0033669	-0.0026382	-0.0034282	-0.0033082	0.0023221	0.0023635	0.0022779	0.0023837	0.0020595
2.234	292.48	-0.0031222	-0.0031332	-0.0034086	-0.0028588	-0.0024443	0.0013203	0.0014203	0.0022744	0.0023224	0.0020849
2.2507	293.95	-0.0019989	-0.0014038	-0.0017572	-0.0020147	-0.0024322	0.0025886	0.00089006	0.0018622	0.0014402	0.0014601
2.2673	293.69	-0.0024143	-0.00083718	-0.0018205	-0.002408	-0.0036691	0.0015875	0.0014195	0.00066253	0.0015557	0.00122
2.284	296.17	-0.0021028	-0.0014077	-0.00019337	-0.0016192	-0.001955	0.0010883	0.0015076	0.00080572	0.00044064	0.00053699
2.3007	297.65	-0.00033478	-0.00014702	-6.54e-05	-0.00016883	-0.0015178	0.00097233	-0.00031618	-0.00013007	0.00058577	-5.69e-05
2.3174	301.6	-0.00075162	0.00061543	-0.00012799	-0.0012791	-0.0011943	0.00012082	-0.00061022	-0.00068632	-0.000323	-0.00050308
2.334	314.78	0.0011593	0.00079515	0.0017768	0.0014684	0.00072341	0.00035834	0.00024164	-0.00033938	0.00034911	-9.38e-05
2.3507	337.94	0.00054556	0.0017822	0.0013053	0.0011842	0.00093395	-0.00090399	-0.0013747	-0.0016527	-0.0012613	-0.00039266
2.3674	381.19	0.001757	0.0014628	0.0020377	0.0015352	0.0012873	-0.0014601	-0.0016397	-0.0024413	-0.00056073	-0.00060326
2.384	431.01	0.0027736	0.0024245	0.0027169	0.0032965	0.0020121	-0.00072363	-0.00014346	-0.0024449	-0.0014395	-0.00087309
2.4007	477.64	0.0014577	0.0034163	0.0028773	0.0033731	0.0026237	-0.0013977	-0.0015548	-0.0025361	-0.00047636	-0.0011727
2.4174	518.84	0.002419	0.0030719	0.0024639	0.0027317	0.0019233	-0.0017487	-0.0015865	-0.0020754	-0.0015019	-0.0013842
2.4341	538.72	0.0024257	0.0028682	0.0024625	0.0023679	0.0020511	-0.0018651	-0.0010317	-0.0017897	-0.0011246	-0.0011543
2.4507	546.98	0.0026863	0.0032512	0.0026268	0.0024199	0.0024938	-0.0013066	-0.0016223	-0.0013881	-0.0020627	-0.0010722
2.4674	538.48	0.0032576	0.0028833	0.0025188	0.002556	0.003109	-0.0018351	-0.0014211	-0.0017438	-0.0014529	-0.0012265
2.4841	523.51	0.0026201	0.0022107	0.0020838	0.002196	0.0016127	-0.0013364	-0.0018662	-0.00041176	-0.0013111	-0.00055619
2.5008	500.08	0.0020402	0.003156	0.0024169	0.001423	0.0024864	-0.00095567	-0.00049251	-0.00056539	-2.93e-05	-0.00080038
2.5174	475.08	0.00095621	0.0015398	0.001356	0.001508	0.00073658	-1.69e-05	-0.00041104	-0.0013894	-0.00038605	-0.0010747
2.5341	451.19	0.00057615	0.0018476	0.001446	0.0010697	0.00067094	-0.00046027	-0.0011819	-0.0020971	-0.00053871	-0.001055
2.5508	425.65	0.0015456	0.0012385	0.0016747	0.0021799	0.00080605	9.52e-05	-7.44e-05	-0.0007979	-0.00042891	-0.00059402
2.5674	403.47	0.001477	0.0014386	0.00081096	0.00058486	0.0012846	-0.00049658	-0.00046554	-0.00077997	-0.0010509	-0.00045803
2.5841	385.47	0.0013817	0.0020029	0.0015081	0.0016151	0.0015651	-0.00103	-0.00062256	-0.00044251	-0.0014105	-0.00088303
2.6008	369.45	0.0015126	0.00098215	0.0025088	0.0013492	0.0013621	-0.00071222	-0.0012501	-0.0011833	-0.0020627	-0.0012498
2.6175	356.93	0.0024324	0.0027483	0.0028272	0.0031307	0.0029016	-0.00016003	-0.0013796	-0.0013134	-0.00049534	-0.0012343
2.6341	344.34	0.0031856	0.0021766	0.0024354	0.0032278	0.0033011	-0.0011366	-0.00021833	-0.000571	-0.00115	-0.00071871
2.6508	336.73	0.0026737	0.0024152	0.0019908	0.0021372	0.002702	-0.0013207	-0.0012306	-0.0015179	-0.0014547	-0.00099976
2.6675	328.13	0.0020228	0.0035484	0.0020683	0.0036767	0.0026758	-0.0014468	-0.001627	-0.001243	-0.0014097	-0.00075119
2.6841	321.27	0.0026113	0.0025642	0.001217	0.0025062	0.0027367	-0.0010747	-0.0009682	-0.0012309	-0.001424	-0.00079825
2.7008	316.92	0.0024134	0.0025303	0.001517	0.0027489	0.002342	-0.0010265	-0.00095588	-0.00089942	-0.00094249	-0.0017594
2.7175	310.45	0.00069886	0.0018296	0.0014905	0.00072668	0.00092177	-0.00074422	-0.00073906	-0.00068505	-0.0012217	-0.0011308
2.7342	305.97	0.00086919	0.001187	0.0016299	0.0011382	0.0016714	-0.00096213	-0.0005819	-0.00020922	-0.00074202	-1.33e-06
2.7508	301.39	0.00019818	0.00054668	-0.00033472	0.00044679	0.00031162	-0.0012102	-0.00086606	-0.00057872	-0.00096471	-0.0011427
2.7675	298.81	0.00070803	0.00040927	0.00016299	5.82e-06	-7.69e-05	-0.00087191	5.28e-05	-0.00045377	-0.00019423	-0.00048678
2.7842	295.67	-0.00052175	-0.00019912	-0.0006492	0.00022889	0.00076122	-0.00024051	-0.00049776	-0.00035856	-0.00094504	-0.00053905
2.8008	292.31	0.00029896	0.00041805	-0.0011863	0.00059167	0.00051738	-0.00019753	-0.00022681	0.00026052	-0.00041025	-9.09e-05
2.8175	291.04	-0.00090007	-0.00065955	-0.0014214	0.0002106	0.00061673	0.00022676	-0.00030916	0.00090857	0.00029957	-0.00011522
2.8342	287.96	-0.00018976	0.00035012	-4.4e-05	7.95e-05	0.00085971	0.00044454	0.00025391	0.00079809	-0.00019085	0.00018412
2.8509	286.95	1.66e-05	-0.0010577	-0.00044048	-0.00054669	-0.00077716	0.00016167	0.00034614	1.68e-05	-9.69e-05	0.00039431
2.8675	283.44	-0.00025328	-0.0012683	-0.00042572	-0.00042658	-0.00050417	-4.33e-06	-9.13e-05	0.00077981	-9.15e-05	0.00013175
2.8842	283.97	-0.0013076	-0.002116	-0.0020201	-0.0014357	-0.0017105	-5.35e-05	0.00049884	0.0020684	0.00014733	0.00039958
2.9009	282.14	-0.0018556	-0.0022404	-0.0008292	-0.00095463	-0.0016069	-0.00016217	0.00067692	0.0012848	0.00067819	0.0011687
2.9175	280.43	-0.0011974	-0.0019747	-0.0019568	-0.0022361	-0.00099018	0.0014342	0.0010013	0.0021936	0.0015602	0.0012288
2.9342	281.93	-0.0014075	-0.0030119	-0.0016913	-0.0020835	-0.0018241	0.00050018	0.0010898	0.0014675	0.00053806	-9.88e-05
2.9509	280.83	-0.0027655	-0.0024109	-0.0023248	-0.0026181	-0.0022871	0.0013601	0.00058949	0.0018502	0.00089156	0.0013768
2.9676	280.96	-0.0022176	-0.0031956	-0.0020842	-0.0022154	-0.0022945	0.00095418	0.0007647	0.0022618	0.00060043	0.00037234
2.9842	281.74	-0.0020049	-0.0019816	-0.0022241	-0.0019766	-0.002216	-1.09e-05	0.00043949	0.0017097	0.0013335	0.00087278
3.0009	281.88	-0.0015953	-0.002209	-0.0014899	-0.00071662	-0.0011128	0.00011139	0.00064268	0.0012158	0.0013633	0.001432
3.0176	283.73	-0.0014371	-0.0017134	-0.00094494	-0.0012748	-0.0021426	0.00055641	0.00063943	0.00072177	0.00066046	0.00086852
3.0342	284.89	-0.0017267	-0.0016884	-0.0014634	-0.0020795	-0.0016358	-0.00032215	-0.00030475	0.00031496	0.00010381	0.00036381
3.0509	286.99	-0.0018753	-0.0014954	-0.0024166	-0.0014501	-0.0019531	-0.00017262	0.00033693	0.0011905	0.00021969	0.00086201
3.0676	288.64	-0.0023593	-0.0015231	-0.0024409	-0.0028304	-0.0020992	0.0018296	0.0013313	0.00122	0.0016528	0.00091694
3.0843	290.15	-0.0027863	-0.0021047	-0.0012362	-0.0024468	-0.0022447	0.0015364	0.0014135	0.001745	0.0018556	0.0010894
3.1009	292.59	-0.002092	-0.001463	-0.00087545	-0.0019516	-0.0024748	0.00062479	0.0010244	0.0013356	0.0010618	0.00075933
3.1176	293.86	-0.00097549	-0.00045799	-0.00070427	-0.0012895	-0.0020218	0.00189	0.0004583	0.00069257	0.0010291	0.00069438
3.1343	296.84	-0.00010949	-0.00034053	-0.00096846	-0.00079096	-0.0021936	0.0010943	0.00068525	-9.65e-05	0.0010836	0.0004222
3.1509	298.45	-0.00011245	-0.00024915	0.0003809	0.00042696	0.0003968	-0.00043624	-0.00061643	-0.0015258	5.45e-05	-0.00035197
3.1676	301.38	0.00039124	0.00095708	0.002035	0.0013715	0.0001977	-0.00035058	-0.00086104	-0.0014132	-0.0010328	-0.00062523
3.1843	306.22	0.00084017	0.0019993	0.0023229	0.0015718	0.00099744	-0.00011879	-0.00048992	-0.001825	7.24e-05	-0.00069283
3.201	321.31	0.0012906	0.001762	0.0025032	0.0028804	0.0014848	-0.0010629	-0.00058939	-0.0033416	-0.001659	-0.001321
3.2176	350.02	0.00089895	0.0026975	0.0036449	0.0023372	0.0010887	-0.0016843	-0.002098	-0.0018659	-0.0020461	-0.0019202
3.2343	390.01	0.0029561	0.0036357	0.0029791	0.0024322	0.002235	-0.0022475	-0.0019058	-0.0026872	-0.001996	-0.0011948
3.251	434.36	0.0031862	0.0034599	0.004482	0.0039412	0.0027834	-0.001785	-0.0013624	-0.0023469	-0.00063177	-0.00067603
3.2676	471.32	0.0035023	0.0049619	0.0040116	0.0039014	0.0029331	-0.0016753	-0.0023449	-0.0026178	-0.0022775	-0.0014547
3.2843	498	0.0036509	0.0045106	0.0039824	0.0036972	0.0035415	-0.0010675	-0.0013634	-0.0012614	-0.0017625	-0.0016741
3.301	509.53	0.0036038	0.0035871	0.0026391	0.0034118	0.0028075	-0.0006071	-0.00088091	-0.002029	-0.0013065	-0.0020121
3.3177	506.4	0.003192	0.0032802	0.0028329	0.0031283	0.0034755	-0.0019092	-0.00060454	-0.0015468	-0.00067557	-0.0014379
3.3343	494.7	0.0021625	0.0027802	0.0022615	0.0027083	0.0025155	-0.0010986	-0.0013857	-0.0010654	-0.0012438	-0.00092309
3.351	473.9	0.0020637	0.0018087	0.0014187	0.0014055	0.0015861	-0.00072892	-0.0013751	-0.0017778	-0.0014326	-0.00067408
3.3677	454.7	0.0011227	0.0014248	0.001262	0.0012659	0.0015717	-0.0006537	-0.00027892	-0.00089069	0.00030766	-0.00066157
3.3843	431.25	0.00063336	0.0015441	0.00083356	0.0011556	0.001644	-0.00060864	-0.00012277	-0.0003532	2.94e-05	-0.00076764
3.401	409.95	0.00045461	0.0011918	0.00065292	0.0011296	0.000776	-0.0012105	-0.00081907	-0.0016506	-0.00030788	-0.00043207
3.4177	392.32	0.0020199	0.0012867	0.0014583	0.00060799	0.00087891	-0.0013137	0.00039355	-0.0014934	-0.00093802	-0.00086367
3.4344	374.71	0.0022373	0.0021909	0.001855	0.0011648	0.0026098	-0.0012415	-0.00042175	-0.0015986	-0.00089619	-0.0011188
3.451	362.21	0.0023996	0.0030137	0.0023901	0.0022208	0.0024577	-2.41e-05	-0.0011195	-0.0020826	-0.0015855	-0.00028367
3.4677	349.89	0.0014659	0.0015527	0.0024337	0.001896	0.002078	-0.00074637	-0.0018466	-0.0011998	-0.0025667	-0.0011001
3.4844	340.7	0.0028964	0.002517	0.0025879	0.003121	0.0017564	-0.00141	-0.00069573	-0.0013649	-0.0015335	-0.0014154
3.5011	334.26	0.0023863	0.0025632	0.0020587	0.003213	0.0023775	-0.0016336	-0.0014532	-0.0015304	-0.00099661	-0.00087652
3.5177	327.57	0.0012025	0.0037258	0.00079243	0.00087311	0.0023712	-0.0017401	-0.00033186	-9.47e-05	-0.0010738	-0.00048504
3.5344	323.94	0.0012569	0.0018784	0.0010311	0.00071813	0.0013663	-0.00034924	0.00023188	3.05e-05	-0.00056643	0.00046713
3.5511	318.91	0.0011994	0.0012313	0.00014997	0.00014987	0.001475	-0.00022141	-0.00029195	0.00068051	0.0001459	-0.00017433
3.5677	315.68	0.00072104	0.00075216	-0.00037504	-0.00050025	-0.00024046	-0.00085781	-0.00013991	-0.00038947	-0.00092638	9.89e-05
3.5844	312.26	-0.00045836	-3.21e-05	-0.0010631	-0.00037782	-0.00010305	0.00032784	1.22e-05	0.00075603	0.0012789	7.71e-05
3.6011	308.97	-0.0013277	-0.001315	-0.0016686	-0.0014126	-0.00096215	0.0011027	0.00048774	0.00085233	0.00026398	0.00073432
3.6178	307.03	-0.0013556	-0.001792	-0.0024099	-0.001648	-0.0010526	0.00078893	0.0010226	0.0011531	0.00080131	0.00012217
3.6344	303.35	-0.00093494	-0.0017974	-0.0021431	-0.0012501	-0.00065943	0.00088724	0.0012929	0.0018923	0.0010169	0.0006911
3.6511	300.93	-0.0011311	-0.0032443	-0.0022851	-0.0017335	-0.0021441	0.00063259	0.0012104	0.0014642	0.00079327	0.00084699
3.6678	299.44	-0.0017758	-0.0038317	-0.0021279	-0.001694	-0.0023207	0.000643	0.00059859	0.0019125	0.00062864	0.0010032
3.6844	297.54	-0.0021404	-0.0035614	-0.0024885	-0.0023979	-0.0026966	0.0014779	0.0014584	0.0020694	0.0014605	0.0014553
3.7011	296	-0.0018891	-0.0032362	-0.0030128	-0.0033217	-0.0022777	0.0014596	0.0024373	0.0021977	0.0024989	0.0011099
3.7178	294.42	-0.0029263	-0.0039085	-0.0025577	-0.0041078	-0.0033082	0.0022665	0.0020911	0.0028236	0.0029517	0.0015037
3.7345	293.97	-0.0038231	-0.0057971	-0.0043613	-0.0045646	-0.0041114	0.0016008	0.0014215	0.0026026	0.0026126	0.0016025
3.7511	292.9	-0.0036857	-0.0050608	-0.0033915	-0.004775	-0.0042345	0.0025268	0.002903	0.0039324	0.0029491	0.0023821
3.7678	292.97	-0.0042758	-0.0052372	-0.0045159	-0.0037782	-0.0035925	0.0021566	0.0027055	0.0040346	0.0029047	0.0027187
3.7845	293.81	-0.004112	-0.0048619	-0.0043906	-0.0043198	-0.0045116	0.0026418	0.0018015	0.0032305	0.0027434	0.0026417
3.8011	294.96	-0.0045356	-0.0055378	-0.0048095	-0.004011	-0.0046657	0.002538	0.001193	0.0026616	0.0016735	0.0015891
3.8178	296	-0.0038145	-0.004999	-0.0033269	-0.0032083	-0.0026645	0.0020811	0.0018513	0.0030876	0.0019535	0.0022821
3.8345	294.76	-0.0027298	-0.0037141	-0.0025782	-0.0042468	-0.0033318	0.0018606	0.0019802	0.0021695	0.0013544	0.0017334
3.8512	296.04	-0.0032682	-0.0031765	-0.0036529	-0.0036931	-0.0037159	0.0019354	0.0015204	0.0022751	0.0018993	0.0015107
3.8678	296.01	-0.0030799	-0.0038574	-0.0032596	-0.0041011	-0.0025112	0.0013036	0.0012673	0.0015926	0.0013892	0.00093393
3.8845	296.28	-0.003787	-0.0039026	-0.0027036	-0.0037409	-0.0032663	0.0022043	0.0019866	0.0023712	0.0018179	0.001392
3.9012	297.9	-0.0042707	-0.0046122	-0.0043507	-0.0033812	-0.0041066	0.0029883	0.001852	0.0020693	0.0022765	0.00069795
3.9178	298.39	-0.0033016	-0.0037463	-0.0028718	-0.0027194	-0.0025069	0.0024458	0.0017473	0.0026737	0.0029412	0.0026059
3.9345	300.17	-0.0028636	-0.003157	-0.0016636	-0.0030748	-0.0028096	0.00090248	0.00075964	0.0012624	0.0013469	0.001616
3.9512	300.38	-0.0025097	-0.0016813	-0.0017896	-0.0018358	-0.0020617	0.001392	0.00053783	-0.00064212	-1.04e-05	0.00062735
3.9679	303.12	-0.00083919	-0.00012038	0.00029206	0.00036915	-0.00094378	0.0010572	0.00069869	-0.00027206	-0.00031279	0.00043696
3.9845	304.39	0.0010587	0.0013315	0.00038385	0.0011983	-8.11e-05	0.00034021	0.00018295	-0.00063057	-0.00017607	-0.00043219
4.0012	306.97	0.0009083	0.0012555	0.0023059	0.0026084	0.0001556	-0.00034685	-0.0010378	-0.0024153	-0.0014143	-0.00065167
4.0179	316.68	0.0014884	0.0030159	0.0020427	0.0021963	0.001561	-0.00073958	-0.001171	-0.001668	-0.00025393	-0.00054656
4.0345	331.91	0.002716	0.002328	0.0032018	0.0031385	0.0020552	-0.0013966	-0.0010986	-0.0027248	-0.0012877	-0.0015327
4.0512	362.66	0.0035794	0.004091	0.0037328	0.0035566	0.0023502	-0.0011137	-0.0016138	-0.0023275	-0.0022914	-0.00089708
4.0679	395.81	0.0038809	0.0044625	0.0043467	0.0037542	0.0028456	-0.0015653	-0.0016888	-0.0019596	-0.0017466	-0.0015885
4.0846	428.96	0.0041549	0.0046954	0.0039754	0.0043954	0.0037991	-0.0020757	-0.0020575	-0.0035115	-0.0025462	-0.0015429
4.1012	456.29	0.004458	0.0049292	0.0039334	0.0037648	0.0039249	-0.0021461	-0.0024852	-0.0031452	-0.0024405	-0.0012617
4.1179	466.54	0.0037479	0.0055546	0.0047138	0.00474	0.0035656	-0.002745	-0.002913	-0.0031282	-0.0026858	-0.0032788
4.1346	469.55	0.0037428	0.0053718	0.0045362	0.0054123	0.0044935	-0.0024055	-0.0026667	-0.0022394	-0.0018508	-0.0018794
4.1512	461.47	0.0041893	0.0044929	0.003292	0.0042858	0.0038499	-0.0015965	-0.002362	-0.002311	-0.0020679	-0.0020708
4.1679	445.99	0.0026663	0.0029197	0.0023235	0.0020017	0.0025795	-0.0026373	-0.0018522	-0.0021214	-0.0025484	-0.0020563
4.1846	429.39	0.0021299	0.003158	0.0030783	0.0024819	0.0031951	-0.00088942	-0.00099001	-0.001321	-0.0018025	-0.0014231
4.2013	412.25	0.0027753	0.0034531	0.0018656	0.0022727	0.0025553	-0.00087452	-0.00080362	-0.0017731	-0.00082242	-0.00076027
4.2179	396.17	0.0025218	0.0021906	0.0027854	0.0028654	0.002088	-0.00077196	-0.00099967	-0.0012942	-0.00095408	-0.0010122
4.2346	381.53	0.0015107	0.0022369	0.0011924	0.0022715	0.0026491	-0.0024029	-0.0024879	-0.0025333	-0.0026352	-0.0017066
4.2513	368.33	0.0021864	0.0037033	0.0028779	0.0028383	0.0025263	-0.0019199	-0.0011871	-0.0019395	-0.0024755	-0.0013104
4.2679	357.11	0.0023571	0.0036121	0.0032258	0.0025774	0.0030895	-0.0014665	-0.0022651	-0.0027428	-0.0021702	-0.0025061
4.2846	348.68	0.0027817	0.0024919	0.0023712	0.0032287	0.002483	-0.0021296	-0.0016109	-0.0026738	-0.0019821	-0.0014032
4.3013	343.19	0.0027571	0.0039328	0.0020093	0.0020303	0.0029051	-0.0016184	-0.0018377	-0.0026053	-0.0010633	-0.0017448
4.318	335.33	0.0019462	0.0027022	0.0024398	0.0022132	0.0028142	-0.0028692	-0.0013599	-0.0020133	-0.0021328	-0.0010839
4.3346	332.69	0.0023442	0.0018072	0.0018598	0.001348	0.0023529	-0.0016839	-0.001264	-0.0017416	-0.0020332	-0.0016028
4.3513	328.36	0.00091698	0.0024135	0.0017988	0.0012557	0.0025201	-0.0010854	-0.00040382	-0.001004	-0.00079317	-0.00064688
4.368	326.36	0.001175	0.00088051	-0.00028028	0.0017152	0.0016038	-0.0019267	-0.00086648	-0.00029506	-7.89e-05	7.37e-05
4.3846	325.13	0.00028274	0.00076451	0.0004217	-0.00014033	0.0014297	-0.00044694	-0.00088805	0.00032686	0.0001379	0.0007062
4.4013	320.63	8.04e-06	0.00042638	-0.00056614	9.83e-05	0.0003728	3.41e-05	6.1e-05	-0.00010118	0.00023766	-0.00034493
4.418	320	-0.00037869	-0.0014915	-0.0007369	-0.0014244	-0.00036982	-0.00024977	0.00030472	0.00095899	0.00013256	0.00016954
4.4347	317.14	-0.00068136	-0.00055546	-0.0013709	-0.00019612	-0.00011626	0.00087908	0.00075489	0.0016992	0.00061362	0.00074369
4.4513	316.88	-0.0013482	-0.0016975	-0.0015972	-0.0004539	-0.00063097	0.00062459	0.00091114	0.0018264	0.0012712	0.00037262
4.468	315.18	-0.0011752	-0.0018154	-0.0027757	-0.0017844	-0.0019412	0.00075309	0.0010679	0.0011946	0.0013136	0.0005043
4.4847	313.36	-0.0025697	-0.0033722	-0.0029763	-0.0031137	-0.0024838	0.00070518	0.0012547	0.0017026	0.0012392	0.00072513
4.5013	314.02	-0.0028733	-0.004127	-0.0036937	-0.0030433	-0.0022885	0.0023079	0.0012359	0.0020945	0.0023095	0.001893
4.518	311.2	-0.0031215	-0.0053788	-0.0036792	-0.0041532	-0.0033141	0.0037069	0.0024854	0.0031016	0.0024123	0.0018785
4.5347	311.02	-0.0037334	-0.0055556	-0.0032588	-0.0048793	-0.0046791	0.0028039	0.002704	0.0033199	0.002692	0.0029009
4.5514	310.23	-0.0047922	-0.0052926	-0.003844	-0.0041269	-0.0038342	0.0023151	0.0023334	0.0033928	0.0033544	0.0027988
4.568	310.02	-0.0042611	-0.0060785	-0.0042674	-0.0050194	-0.0038401	0.0027709	0.0026716	0.0037006	0.0026075	0.0022236
4.5847	310.04	-0.0050422	-0.0056531	-0.0037157	-0.0048995	-0.0041585	0.0026076	0.0028633	0.0038923	0.0025663	0.0026559
4.6014	308.18	-0.0037875	-0.0055323	-0.003735	-0.0040684	-0.0036841	0.0022974	0.0026721	0.0022997	0.002203	0.0018751
4.6181	310	-0.0034542	-0.004558	-0.0029957	-0.0034024	-0.0036073	0.0021353	0.0023639	0.0031364	0.0023689	0.0026936
4.6347	308.92	-0.0028422	-0.0032252	-0.0033437	-0.0028194	-0.0034179	0.0013841	0.0022041	0.0019849	0.0020365	0.0016182
4.6514	309.17	-0.0024824	-0.0034951	-0.0033672	-0.004075	-0.0032859	0.0021371	0.0015439	0.0016242	0.0016756	0.00066282
4.6681	310.77	-0.0036601	-0.0036006	-0.0037719	-0.0036317	-0.0038635	0.0020945	0.0015627	0.002609	0.0027537	0.0020446
4.6847	311.35	-0.0044744	-0.0043146	-0.0033638	-0.0038747	-0.0044415	0.0021408	0.0026145	0.0031271	0.0026875	0.0013859
4.7014	314.06	-0.0042011	-0.0037876	-0.0040422	-0.0045021	-0.0044533	0.0023351	0.0016321	0.0024757	0.0023283	0.0019112
4.7181	312.75	-0.0026715	-0.0022665	-0.0026323	-0.0026084	-0.0028783	0.0014386	0.0015942	0.0015914	0.0016177	0.0012832
4.7348	314.03	-0.00091624	-0.0017128	-0.0010038	-0.0022229	-0.0019546	0.00080832	0.00096765	0.0010588	0.0017293	0.00098131
4.7514	314.8	-0.00072745	-0.00093815	-0.00073508	-0.00040898	-0.001343	0.00091485	0.00019486	0.0004977	0.00072688	0.00038433
4.7681	315.08	-0.00014675	0.00055702	2.29e-05	-0.00010639	-0.00053231	0.00075643	4.11e-05	-0.00061687	-0.00030354	0.00043803
4.7848	318.94	0.00018191	0.00097159	0.0010805	0.00088404	-0.00043223	9.76e-05	-0.00037706	-0.0017882	-0.0007474	4.88e-05
4.8014	322.27	0.00037053	0.001608	0.0015659	0.0013517	0.00089153	-0.0012665	-0.00032397	-0.0010655	-0.0009568	-0.0013141
4.8181	336.36	0.0022146	0.0026333	0.0016145	0.0017642	0.0023027	-0.002071	-0.0021225	-0.0018284	-0.0015171	-0.0013483
4.8348	359	0.0020108	0.0036596	0.0029726	0.0029216	0.003345	-0.0021703	-0.0014225	-0.0019213	-0.002194	-0.0010578
4.8515	389.02	0.0030994	0.0036297	0.0029661	0.002921	0.0020484	-0.0025634	-0.0018094	-0.0030037	-0.0022861	-0.0012984
4.8681	423.39	0.0030929	0.0052697	0.0036695	0.004826	0.0035764	-0.001782	-0.0024309	-0.0038236	-0.0027582	-0.0015684
4.8848	447.49	0.0049998	0.0047389	0.0045374	0.0049641	0.003793	-0.0027924	-0.0018481	-0.0027244	-0.0026168	-0.0031055
4.9015	464.32	0.004516	0.0054614	0.0035192	0.0053791	0.0040959	-0.00301	-0.0021463	-0.0033995	-0.0023879	-0.0028156
4.9181	466.57	0.0050743	0.0050147	0.004633	0.0049375	0.0054287	-0.0027877	-0.0022094	-0.0025623	-0.0019838	-0.0019656
4.9348	462.05	0.0046764	0.0051254	0.0037787	0.0050493	0.0045612	-0.0030941	-0.0016556	-0.0019284	-0.002749	-0.0015871
4.9515	448.3	0.0043919	0.0047353	0.0046193	0.0038079	0.0041523	-0.0017566	-0.00095438	-0.0023429	-0.0021117	-0.0013561
4.9682	433.6	0.0028434	0.0034003	0.0022635	0.0028719	0.003887	-0.0025046	-0.0007233	-0.0022918	-0.0017959	-0.0013021
4.9848	417.17	0.0018873	0.0031785	0.0019021	0.0025988	0.0021964	-0.0014902	-0.0012861	-0.0020079	-0.0010121	-0.00086466
5.0015	400.76	0.0021672	0.0022349	0.0021409	0.0021609	0.0027315	-0.00097526	-0.0012313	-0.0016368	-0.0015451	-0.000988
5.0182	388.01	0.0025882	0.0023192	0.0023523	0.002826	0.0033533	-0.0015778	-0.001147	-0.0013823	-0.0013761	-0.0015835
5.0348	375.95	0.0034597	0.0030703	0.0023726	0.0025816	0.0026349	-0.0014749	-0.0011509	-0.0020018	-0.0013243	-0.0013234
5.0515	365.61	0.0031236	0.0022107	0.0027202	0.0028889	0.0030011	-0.0013135	-0.0014779	-0.0020679	-0.0017406	-0.0015649
5.0682	357.84	0.0030409	0.0032117	0.0012947	0.0027276	0.0029971	-0.0017988	-0.0013051	-0.0021923	-0.0013966	-0.0022191
5.0849	349.38	0.0032958	0.0031852	0.0027323	0.0032282	0.0035071	-0.0011379	-0.0011614	-0.0019672	-0.0019301	-0.0016644
5.1015	345.89	0.0027084	0.0030195	0.0025878	0.0029566	0.0018215	-0.00094716	-0.0010763	-0.0014798	-0.0015862	-0.0016403
5.1182	340.49	0.0019252	0.0024926	0.00069816	0.0020235	0.0021321	-0.0011387	-0.00099093	-0.0011085	-0.00074469	-0.00093751
5.1349	338.76	0.0016475	0.0015772	0.0013428	0.001559	0.0018444	-0.0015654	-0.0011111	-9.51e-05	-0.0011321	-0.0012673
5.1515	335.27	0.0012577	0.00096693	0.00043394	0.0008743	0.0011297	-0.0004037	-0.00034848	-0.00016039	0.00041323	0.00011557
5.1682	334.08	0.00033569	0.0007165	-0.00055647	-0.00022285	1.73e-05	-0.00041825	-0.0013207	-0.00019603	-0.00032575	-0.00071602
5.1849	331.97	0.00042223	0.00018827	3.04e-05	-0.0006603	0.00061164	-0.00034415	0.00091457	0.00079047	0.0001074	-0.00042499
5.2016	329.7	-0.00041564	-0.00028535	-0.00052654	-0.00074132	-0.00018806	0.00093796	0.00029542	0.00084361	0.00024803	0.00060534
5.2182	329.99	-0.0019242	-0.0012302	-0.0021439	-0.0012901	-0.0015272	-0.00019454	-0.00035217	0.00060545	0.00015469	-0.00046164
5.2349	327.8	-0.0014201	-0.0021478	-0.00099081	-0.0018397	-0.0013329	0.0014427	0.00050205	0.0016242	0.00097053	0.0013386
5.2516	328.02	-0.0021186	-0.0034524	-0.0024201	-0.0020885	-0.0023314	0.0019027	0.0015051	0.0020306	0.0016702	0.0017804
5.2682	327.29	-0.0032083	-0.0044538	-0.0027367	-0.0035171	-0.002933	0.002039	0.0013009	0.0023797	0.0015492	0.0021639
5.2849	325.45	-0.0028472	-0.004657	-0.0031634	-0.0041241	-0.0034502	0.0021172	0.0013038	0.0030811	0.0020157	0.0018968
5.3016	326.03	-0.0035757	-0.0056608	-0.0046484	-0.0041851	-0.0037417	0.0016062	0.0018972	0.0036084	0.0019548	0.0016899
5.3183	323.23	-0.0037471	-0.0060604	-0.0036146	-0.0044394	-0.0045439	0.0020992	0.0019608	0.0030242	0.0018652	0.0024311
5.3349	322.89	-0.0032504	-0.0054986	-0.0039918	-0.0040658	-0.0040167	0.0030069	0.0026155	0.0039932	0.002628	0.0025515
5.3516	321.94	-0.0038151	-0.0050212	-0.0045333	-0.004132	-0.0036039	0.0021738	0.0022091	0.0032355	0.0027164	0.0022582
5.3683	322	-0.0035165	-0.0053722	-0.0031793	-0.0042548	-0.0034191	0.002375	0.0019217	0.003299	0.0019833	0.0020252
5.3849	321.97	-0.0030239	-0.0040171	-0.0040772	-0.0031746	-0.0037172	0.0012791	0.0015176	0.0031588	0.001369	0.0013197
5.4016	321.47	-0.0021696	-0.003711	-0.0031604	-0.0023145	-0.0024298	0.0024264	0.0020284	0.0025224	0.0019	0.0021244
5.4183	322.01	-0.0026569	-0.0044272	-0.0033028	-0.0037855	-0.0029295	0.0014212	0.0021274	0.0019752	0.002256	0.0021014
5.435	320.72	-0.0030059	-0.0035186	-0.0026059	-0.0032583	-0.0029203	0.0025708	0.0028766	0.0030086	0.0024368	0.0017537
5.4516	321.95	-0.0041091	-0.0036874	-0.0033487	-0.0040474	-0.0038474	0.0022756	0.001208	0.0016153	0.0022073	0.0014071
5.4683	320.72	-0.003429	-0.0021191	-0.0020579	-0.0020165	-0.0025941	0.0022471	0.0020468	0.0024455	0.0025071	0.0020378
5.485	321.76	-0.0025822	-0.0016011	-0.0019627	-0.0021794	-0.0020501	0.0027805	0.0015893	0.0016101	0.0023379	0.0021959
5.5017	321.97	-0.001792	-0.0023006	-0.0014614	-0.0013014	-0.0022447	0.0010723	0.00086771	0.0011266	0.0012596	-0.00018857
5.5183	322.23	-0.0012541	-0.00092885	-0.00058043	-0.00023185	-0.0008796	0.0017545	5.91e-05	0.00014796	0.00091596	0.00065038
5.535	325.17	-0.00018552	0.00033258	0.00054507	9.51e-05	0.00031564	0.00087474	0.00022277	-0.00091656	-0.00080372	-0.00013521
5.5517	329.36	0.00051894	0.00043027	0.0013709	0.00017337	-0.00030912	-0.00041558	-0.00076038	-0.0018046	-0.00079434	-0.0011851
5.5683	341.41	0.00015854	0.0017464	0.0017874	0.0015983	0.00023067	-0.00040926	-0.00080148	-0.0015851	-0.001399	-0.00093566
5.585	367.71	0.0008052	0.00162	0.0025031	0.0015643	0.0011967	-0.002108	-0.0016062	-0.0029955	-0.0021784	-0.0012758
5.6017	404.43	0.0018999	0.0038247	0.0027818	0.0028788	0.0023623	-0.0017183	-0.00099974	-0.0024846	-0.0023433	-0.00090737
5.6184	445.34	0.0025741	0.0035573	0.0034147	0.0036146	0.0030723	-0.0019453	-0.0016271	-0.0024972	-0.001777	-0.0017481
5.635	478.76	0.0022656	0.0034003	0.0030367	0.0028055	0.0030976	-0.0019073	-0.001637	-0.0025969	-0.0020292	-0.0020573
5.6517	502.75	0.0032473	0.0038261	0.0031496	0.0032361	0.0023811	-0.001222	-0.0012646	-0.002027	-0.0019595	-0.001039
5.6684	512.42	0.0029373	0.0036955	0.0027158	0.00328	0.0032034	-0.0019474	-0.0013032	-0.00081568	-0.0021235	-0.0018195
5.685	511.98	0.0020936	0.0038978	0.0023089	0.00313	0.0022008	-0.0017318	-0.0018116	-0.0021387	-0.0020243	-0.001538
5.7017	499.23	0.0026523	0.0028492	0.002529	0.002869	0.0025089	-0.0019566	-0.0013503	-0.0012479	-0.0016032	-0.0012856
5.7184	479.65	0.0028176	0.003328	0.0017391	0.0020287	0.0022751	-0.0011228	-0.0022398	-0.0024247	-0.0013574	-0.00073777
5.7351	461.94	0.0017199	0.0018071	0.00114	0.0013259	0.0016421	-0.0012589	-0.0012494	-0.0014759	-0.0015502	-0.0014584
5.7517	439.26	0.001099	0.0010361	0.00035005	0.00065017	0.00075294	-0.0014533	-0.00064012	-0.0011383	0.00018895	-0.00064445
5.7684	420.56	0.00081401	0.0010964	0.0011668	0.0013493	0.0012863	-0.00047094	0.00014629	-0.0014124	-3.8e-06	-0.00042022
5.7851	403.86	0.00078049	0.0015999	0.00067525	0.00086432	0.0015347	-0.00045885	-0.00059654	6.23e-05	-0.00092818	-0.00066799
5.8017	388.76	0.0011666	0.0016036	0.0011913	0.0019748	0.00064401	-0.0010054	-0.00025088	-0.0016109	-9.57e-05	-0.00029552
5.8184	377.01	0.00065542	0.00077484	0.0011344	0.001295	0.0015173	-0.00031578	-0.0012573	-0.0012731	-0.00090252	-0.00060169
5.8351	365.44	0.0021895	0.0015814	0.0024679	0.00091714	0.0021628	-0.00065562	-0.001117	-0.0011973	-0.0012112	-0.00064181
5.8518	357.65	0.0017604	0.0018328	0.0015911	0.00219	0.0012697	-0.001436	-0.0015934	-0.0014127	-0.00087584	-0.0010651
5.8684	348.75	0.0024245	0.0023888	0.0015594	0.0013966	0.0021416	0.00031418	-0.00030629	-0.00060818	-0.00056938	-0.00042574
5.8851	343.03	0.0014609	0.0020004	0.0010362	0.00098785	0.0015034	-0.0013778	-0.00069418	-0.00096903	-0.0012283	-0.00064177
5.9018	336.7	0.00074947	0.001001	0.0011119	-0.00013697	0.0008647	-0.0015684	-0.00011141	-0.0011547	-0.0003651	-0.00020796
5.9184	332.14	0.00042949	0.001027	0.00028741	0.0001394	0.00070909	-0.00040572	-0.00020452	-0.00090306	-0.00037947	-0.00039358
5.9351	329.99	0.00022054	0.00074703	-0.0010272	-0.00074004	0.00015439	-6.57e-05	-0.00012074	-0.00044696	0.00013373	-0.00060816
5.9518	326.35	-0.00024139	-3.27e-05	0.00029777	-8.19e-05	-0.00014523	0.00059896	0.00019885	-0.00013609	-0.00028967	-0.00029092
5.9685	324.78	0.00016323	-0.00028701	0.00012431	-0.00090927	0.00015113	0.00064594	-0.00039279	-0.0002038	0.00034178	0.00038139
5.9851	321.06	-7.72e-05	-0.0010131	-0.00010473	-0.0010787	-0.0003213	0.00036964	0.00036899	0.00098347	0.0010915	-9.74e-05
6.0018	320.84	-0.00051486	-0.00038397	-0.0012874	-1.32e-05	-0.00062428	0.00015303	0.00051376	0.00097512	-0.00026791	0.00096044
6.0185	319.11	-0.0011215	-0.001998	-0.0014371	-0.0015598	-0.0010705	0.00037883	0.00033549	0.0012301	0.00045329	0.00095548
6.0351	317.04	-0.0015336	-0.0017873	-0.0025666	-0.0019539	-0.001518	-0.00013058	0.00054035	0.0016903	-5.49e-05	0.0015425
6.0518	317.01	-0.0010526	-0.0024077	-0.0017675	-0.0016361	-0.0013989	0.0011276	0.0010991	0.0010416	0.0011075	0.0013911
6.0685	312.85	-0.0018872	-0.0025873	-0.0020027	-0.0025828	-0.0022181	0.0015329	0.0013055	0.0022043	0.0023013	0.0019503
6.0852	313.91	-0.0020245	-0.0028238	-0.0019403	-0.0025434	-0.0024427	0.0017328	0.0020134	0.0025502	0.0017652	0.0012386
6.1018	311.06	-0.0035872	-0.0038351	-0.0037538	-0.0038768	-0.0026688	0.0013441	0.0019856	0.0018448	0.0022274	0.0018288
6.1185	310.78	-0.0032255	-0.0049576	-0.0035044	-0.0036223	-0.0037185	0.0010153	0.001988	0.0027183	0.0018104	0.0011484
6.1352	310.02	-0.00387	-0.0044818	-0.0039351	-0.0036439	-0.0031826	0.0017484	0.0024037	0.0027159	0.0028321	0.0023612
6.1518	308.76	-0.0033445	-0.004173	-0.0029826	-0.0034207	-0.0031868	0.0012741	0.0019657	0.0030067	0.0016537	0.0016525
6.1685	310	-0.0027367	-0.0043626	-0.0030905	-0.0035284	-0.0030225	0.0016554	0.0013224	0.0018369	0.002354	0.0019797
6.1852	308.82	-0.003331	-0.0044987	-0.0028195	-0.0039395	-0.002945	0.001625	0.0015339	0.0011945	0.0016177	0.0010955
6.2019	310.12	-0.003285	-0.0035597	-0.0029301	-0.0033383	-0.0039462	0.0013892	0.0013632	0.002013	0.0014104	0.00059663
6.2185	309.1	-0.0029056	-0.003561	-0.0039382	-0.0039998	-0.0026812	0.0022744	0.0014877	0.0021021	0.0010573	0.0014871
6.2352	310.09	-0.0031979	-0.0041435	-0.0026387	-0.0045531	-0.0043092	0.001598	0.0013477	0.0026887	0.0019657	0.0015804
6.2519	310.88	-0.0041334	-0.004534	-0.0036767	-0.0029428	-0.0023383	0.0016005	0.0020328	0.0020486	0.0015552	0.0013492
6.2685	310.13	-0.0027261	-0.0020244	-0.0024875	-0.0031433	-0.0030911	0.0021934	0.0022768	0.002344	0.0017906	0.0020644
6.2852	313.02	-0.0030229	-0.0028327	-0.0024404	-0.0035097	-0.0038162	0.0019911	0.00072527	0.0010922	0.0018212	0.0012725
6.3019	312.38	-0.0030416	-0.0017886	-0.0015506	-0.0025605	-0.0019331	0.00081727	0.00096975	-7.02e-05	0.0016178	0.0015746
6.3186	314.18	-0.0020558	-0.0011041	-0.0019402	-0.00092413	-0.0020369	0.0017948	-0.00010879	-0.00015309	0.00088741	0.0006067
6.3352	316.59	-0.00034199	-0.00047514	-0.0010782	-0.0002769	-0.00063576	0.0017712	0.001283	0.0012514	0.0010073	0.00099784
6.3519	321.47	3.48e-07	0.00032035	0.0020224	-0.00070331	-0.00028633	0.00036389	-0.00061813	-0.00093007	0.00036591	-0.000559
6.3686	335.53	0.00025802	0.0010608	0.00064778	0.001017	-0.00062016	-4.13e-05	-0.00043201	-0.00080873	-0.00042111	-0.00016803
6.3852	359.85	0.00076751	0.0010796	0.0019217	0.0014158	0.00069588	-0.00073993	0.00069471	-0.00094953	-0.00050553	-0.00036699
6.4019	402.66	0.0010805	0.0025157	0.0016393	0.0020353	0.0011013	-0.00076203	-0.0011171	-0.0023123	-0.0016423	-0.00091974
6.4186	441.59	0.0019827	0.001701	0.0022315	0.0023239	0.0019343	-0.00046063	-0.00093135	-0.0017553	-0.0010252	-0.0010303
6.4353	484.72	0.0016218	0.0026103	0.00096628	0.0010954	0.0018837	-0.0012466	-0.00083392	-0.0016348	-0.0016942	-0.0014357
6.4519	509.36	0.0026648	0.0035211	0.0023243	0.0033716	0.0016905	-0.0022374	-0.00064872	-0.0025616	-0.0017204	-0.00054476
6.4686	523.99	0.0023036	0.0030967	0.0025084	0.0016456	0.002296	-0.00084981	-0.00087494	-0.0024129	-0.00163	-0.00098049
6.4853	524.93	0.0036289	0.0032576	0.0020916	0.0033713	0.0025311	-0.0012245	-0.0012483	-0.00075179	-0.0019781	-0.0017993
6.5019	514.41	0.0025089	0.0025567	0.002496	0.0026399	0.0026525	-0.00068864	-0.0010645	-0.0014189	-0.0011872	-0.0017937
6.5186	496.8	0.0018114	0.0028309	0.0022451	0.002655	0.0032312	-0.00097572	-0.0012335	-0.0015626	-0.00022075	6.8e-05
6.5353	475.37	0.0014796	0.0025496	0.00038341	0.00057394	0.0018124	-0.0013218	-0.0016963	-0.00086299	-0.0015351	-0.0010774
6.552	452.77	0.0014291	0.0016577	0.0013638	0.00097664	0.0015645	-0.00090445	-0.0013385	-0.00054218	-0.00089161	-0.00077894
6.5686	430.43	0.001351	0.0020464	0.0011982	0.0020705	0.00086121	-0.00072249	-0.00045295	-0.00025103	-0.0005407	-0.00062847
6.5853	411.81	0.00079645	0.0014909	0.00095198	0.0018685	0.00047243	-0.00033522	-0.00094763	-0.00010612	-0.000278	-0.0014216
6.602	394.04	0.0017301	0.0019935	0.0019368	0.0016124	0.00085375	0.0004046	-4.58e-06	-0.00057346	-0.00045457	-0.00053599
6.6187	377.76	0.0010363	0.0012461	0.0013923	0.0019648	0.001835	-0.00088456	-0.00073589	-0.00083751	-0.001041	-0.00035825
6.6353	364.09	0.0020279	0.0020296	0.0022983	0.0024567	0.0023899	5.96e-05	-0.00064594	-0.0010149	-0.0010725	-0.00080027
6.652	351.32	0.002178	0.0027039	0.0027139	0.0020937	0.00094868	-0.0019053	-0.0025802	-0.0011056	-0.0021562	-0.0018906
6.6687	341.77	0.0024413	0.0016822	0.0027479	0.0033348	0.0027322	-0.0016093	-0.0011436	-0.0025054	-0.00099156	-0.0016273
6.6853	336.21	0.0019466	0.0028326	0.0030297	0.0026701	0.0020626	-0.0011671	-0.001643	-0.0022487	-0.001405	-0.00059879
6.702	328.87	0.0035615	0.0020084	0.0030667	0.0021453	0.0034501	-0.0014888	-0.0019378	-0.0013821	-0.0013224	-0.0015447
6.7187	325.82	0.0020838	0.0028002	0.00086202	0.0022297	0.0029534	-0.0011359	-0.00023894	-0.00098108	-0.0010068	-0.0010188
6.7354	320.51	0.0019288	0.0021738	0.0014211	0.0017906	0.0020868	-0.001048	-0.0017094	-0.00084255	-0.0016267	-0.0011712
6.752	317.66	0.00084775	0.0024396	0.0010523	0.0012151	0.0015641	-0.0016652	-0.0004818	-0.00064645	-0.0008158	-0.001501
6.7687	315.27	0.0013401	0.0024564	0.001888	0.0015796	0.0023838	-0.00096217	-0.00048716	-0.00021802	0.00011204	-0.00065371
6.7854	311.96	0.0015807	0.001	0.00081116	0.0011448	0.0011495	-0.0006119	-0.00058144	0.0001226	-0.0013871	-0.00089709
6.802	311	-0.00014328	0.00060249	0.0001463	0.0010702	0.00048745	-0.00046784	0.000116	0.00017145	-0.0010163	-0.00075832
6.8187	306.43	0.00071553	0.00056759	0.00013843	0.0011349	2.6e-05	-0.00047131	-0.00086058	0.00016151	-9.05e-05	-0.00041409
6.8354	306.87	-0.00022087	3.38e-05	7.72e-05	-0.0004268	-0.00037743	-0.00073976	0.00015794	-0.00048949	-4.22e-05	0.00040123
6.8521	304.22	-0.00037102	0.00069593	0.00097362	0.00010891	-0.00063768	0.00034273	0.00050078	0.00037323	0.00044435	-0.00061195
6.8687	302.6	-0.00049263	-0.0010019	-0.0014604	-0.00020901	-0.00052703	-0.00019163	-0.0005666	-7.5e-05	-0.0010579	0.0001427
6.8854	301.93	-0.00061378	-0.00083808	9.23e-05	0.00016361	1.16e-05	-0.00031503	6.8e-05	0.0017494	0.00033372	0.00024825
6.9021	300.83	-0.00042608	-0.0010895	0.00058231	-0.00075867	-0.00016135	-2.76e-05	0.00084915	0.0019999	0.00084833	0.00041209
6.9187	302.02	-0.0012193	-0.0016175	-0.00089296	-0.0012936	-0.0017854	0.00084738	0.0005133	0.0010833	0.00068951	0.00081129
6.9354	299.61	-0.00083478	-0.0026708	-0.00094713	-0.0010836	-0.0011604	0.0015166	0.0016462	0.0027627	0.0013206	0.001269
6.9521	300.94	-0.0026071	-0.002088	-0.0013004	-0.0011757	-0.0021282	0.0011555	0.0012792	0.0012615	0.001161	0.00045736
6.9688	299.13	-0.0027545	-0.0030562	-0.0015162	-0.0020931	-0.0021282	0.0010588	0.0017349	0.0020647	0.0019676	0.0018287
6.9854	298.93	-0.0023978	-0.0028877	-0.0017309	-0.001853	-0.0016157	0.0018738	0.001249	0.0021385	0.0013679	0.0014286
7.0021	300	-0.0022087	-0.0028292	-0.0013448	-0.00208	-0.0019278	0.0009522	0.00055702	0.0023871	0.0012952	0.0015594
7.0188	298.77	-0.0034188	-0.0032409	-0.0024301	-0.002939	-0.0024384	0.00061888	0.00042272	0.001235	0.0011344	-0.00013943
7.0354	299.98	-0.0018578	-0.0025991	-0.0014696	-0.0020634	-0.0013273	0.001491	0.00099275	0.0018034	0.0019396	0.001701
7.0521	298.78	-0.0022281	-0.0025938	-0.0018443	-0.00099319	-0.0016667	0.00077415	0.00041634	0.00076782	0.0016024	0.00082646
7.0688	300.1	-0.0013375	-0.0018391	-0.0012907	-0.0017127	-0.0026311	0.00073343	0.00080861	0.00066475	0.00088443	-0.00010686
7.0855	300	-0.0024916	-0.0033011	-0.0025905	-0.0028162	-0.0026849	0.0010157	-9.21e-05	0.00073599	0.0004884	0.00058084
7.1021	300.24	-0.0024688	-0.0024898	-0.0032342	-0.002845	-0.0024824	0.00091503	0.0012386	0.0015646	0.0017603	0.0016816
7.1188	302	-0.0028655	-0.0017601	-0.0019153	-0.0021022	-0.0027626	0.0021085	0.0014524	0.0022181	0.001656	0.0011881
7.1355	300.42	-0.0030656	-0.0021663	-0.001876	-0.0016607	-0.0025305	0.0010649	0.00054879	0.00045091	0.0012292	0.00051721
7.1521	304.09	-0.0022575	-0.0017117	-0.0025716	-0.0011077	-0.0022408	0.00052148	0.00034965	5.36e-05	0.00097778	0.00034716
7.1688	302.71	-4.53e-05	0.00038323	-0.00015637	-0.00036008	-0.0013241	0.00133	9.1e-05	-0.0003734	0.00069662	0.00094315
7.1855	305.47	0.00020515	0.00098061	0.00040568	3e-06	-6.37e-05	-0.00033167	0.00044795	-0.00097562	-0.00016983	0.00053555
7.2022	309.71	0.0011309	0.0019973	0.00053188	0.0012514	0.00074271	-0.00090587	-0.00078104	-0.0021015	-0.0010653	-0.0011983
7.2188	318.42	0.0020022	0.0017351	0.0014526	0.0017837	0.00095138	-0.00074693	-0.00071967	-0.0014553	-0.00088043	-0.0010475
7.2355	341.83	0.0030443	0.0013075	0.0016912	0.0021242	0.0026179	-0.00035393	-0.0010406	-0.0019146	-0.00098834	-0.0013097
7.2522	374.25	0.0027364	0.0031653	0.0029995	0.0032968	0.0027435	-0.0007546	-0.0019779	-0.001939	-0.001097	-0.0015139
7.2688	414.99	0.0032464	0.0032979	0.0030496	0.0034471	0.0028132	-0.0016841	-0.0014509	-0.0032711	-0.0018194	-0.00077698
7.2855	451.42	0.0028846	0.0032649	0.003348	0.0037377	0.003113	-0.0014117	-0.0014524	-0.0023398	-0.0014334	-0.0017485
7.3022	480.19	0.0033409	0.0033453	0.0036756	0.0037529	0.0030424	-0.0024305	-0.0013378	-0.0019029	-0.0019822	-0.00092537
7.3189	496.2	0.0032352	0.0047111	0.0035112	0.0043518	0.0032879	-0.0015153	-0.0025135	-0.0018448	-0.0012477	-0.00086854
7.3355	499.29	0.0036381	0.0044043	0.0027455	0.0030961	0.0041931	-0.0020378	-0.0016396	-0.0025142	-0.0010685	-0.0012543
7.3522	493.85	0.0029435	0.0036531	0.0027762	0.0025628	0.0024962	-0.0029127	-0.0015869	-0.0014416	-0.0017661	-0.001847
7.3689	476.57	0.0020538	0.0018455	0.0016858	0.0014509	0.0019741	-0.0016786	-0.0016233	-0.0017941	-0.0012969	-0.0018814
7.3855	457.02	0.0019818	0.0027705	0.0012818	0.0020549	0.0035404	-0.0015299	-0.0006639	-0.00086854	-0.0019378	-0.00062166
7.4022	436.24	0.00084266	0.0021371	0.00033274	0.00064278	0.0016774	-0.00047246	-0.001289	-0.001427	-0.00047746	-0.00039298
7.4189	415.86	0.0014481	0.001478	0.00039681	0.0014981	0.0011314	-0.00076606	-8.4e-06	-0.0016376	-0.00018572	-0.0011667
7.4356	397.44	0.0019145	0.0024912	0.0015836	0.0013325	0.0021002	-0.0015593	-0.00022509	-0.0010352	-0.0011512	-0.001205
7.4522	379.97	0.001707	0.0024756	0.0024444	0.0011131	0.0016709	-0.0010626	-0.0018502	-0.0017712	-0.0015913	-0.0015679
7.4689	367.81	0.0016977	0.001793	0.0021293	0.0015028	0.001557	-0.0008014	-0.0013064	-0.002072	-0.0015652	-0.0017257
7.4856	355.42	0.00259	0.0020866	0.0020892	0.0025302	0.0027871	-0.0014508	-0.0026095	-0.002025	-0.0020068	-0.0019136
7.5023	347.33	0.0031742	0.0025764	0.0037764	0.003809	0.0027897	-0.0028039	-0.0017161	-0.0017464	-0.0020697	-0.0016905
7.5189	339.91	0.0026892	0.0029562	0.0025327	0.003566	0.0026504	-0.0019596	-0.001204	-0.0023113	-0.0018416	-0.0018505
7.5356	331.27	0.0022335	0.0033651	0.0018387	0.0022169	0.0021976	-0.0018486	-0.0010736	-0.0021215	-0.0020226	-0.00071599
7.5523	327.92	0.0024541	0.0022978	0.00098205	0.0016443	0.0026888	-0.0011516	-0.0017354	-0.00094373	-0.00089061	-0.00087745
7.5689	322.06	0.00081882	0.0019283	0.00070079	0.00038214	0.0014948	-0.0007483	-0.00040367	-0.00055112	-0.00057634	-0.00065653
7.5856	319.67	0.00061887	0.0007528	0.00050224	0.00017054	0.00087344	-0.0011086	0.00010689	0.00019061	-0.00099288	-0.00087789
7.6023	314.51	-0.00070377	-0.0004763	-0.00048787	-0.00084059	-0.00051679	-0.0016746	-0.00017557	-0.00055268	-0.00041651	-0.00039262
7.619	313.49	-0.00042551	-0.00039894	-0.0012856	-0.0015473	-0.00048088	0.00095945	7.02e-05	0.00047977	-4.48e-05	0.00068242
7.6356	312.01	-0.001017	-0.0018202	-0.0019734	-0.0011239	-0.0011285	0.00045043	0.00063886	0.0010175	0.00097047	0.00075486
7.6523	309.36	-0.0012716	-0.0021864	-0.0018703	-0.0014997	-0.0011778	0.00079376	0.0018547	0.00015668	0.00011348	0.0010337
7.669	308.9	-0.0017223	-0.0016653	-0.0019306	-0.0022334	-0.0010847	0.00060783	0.00074801	0.0008983	0.0010409	0.00078141
7.6856	306.14	-0.0019208	-0.0031958	-0.0010911	-0.003132	-0.0024718	0.00080407	0.00055283	0.00035811	0.0011199	0.00041118
7.7023	305.64	-0.0019232	-0.0019553	-0.0022425	-0.0022419	-0.0016964	0.0012063	0.0019159	0.0018294	0.0016675	0.0013983
7.719	304.1	-0.0022902	-0.0039567	-0.0021943	-0.0023156	-0.0027137	0.0020503	0.0015737	0.0023103	0.0016004	0.0010871
7.7357	301.78	-0.0031056	-0.0039089	-0.0029365	-0.0026925	-0.0034463	0.0018057	0.0013494	0.003493	0.0020314	0.0011008
7.7523	301.09	-0.0030812	-0.0060181	-0.0032431	-0.0038675	-0.0033837	0.0026802	0.0018607	0.003888	0.0023749	0.0022074
7.769	299.88	-0.0039248	-0.0061928	-0.0035501	-0.0041627	-0.0038615	0.0034084	0.0020195	0.0038451	0.0014296	0.0021626
7.7857	299.96	-0.0037896	-0.0054017	-0.003803	-0.0046783	-0.0036866	0.002693	0.0031209	0.0038028	0.0024474	0.0027685
7.8023	298.76	-0.0032632	-0.004445	-0.0037572	-0.0053042	-0.0033136	0.0033631	0.0032512	0.0039365	0.0033786	0.0032567
7.819	299.78	-0.0038848	-0.0047056	-0.0037392	-0.003871	-0.0038504	0.0025307	0.0027634	0.003194	0.002492	0.0021488
7.8357	299.93	-0.0029397	-0.0030579	-0.0036674	-0.0044166	-0.0021997	0.0031721	0.0032775	0.0034166	0.003512	0.0024307
7.8524	299.11	-0.0028349	-0.0040402	-0.0022892	-0.0024332	-0.0032219	0.0028121	0.0025843	0.0033476	0.0017762	0.0033933
7.869	302	-0.0032348	-0.003418	-0.0033893	-0.0025683	-0.0023684	0.0019815	0.0019803	0.00325	0.0020341	0.0017546
7.8857	300.67	-0.0025991	-0.0026023	-0.0025839	-0.002704	-0.0026529	0.0013285	0.001936	0.0033575	0.0016478	0.002215
7.9024	303.17	-0.0024119	-0.0027843	-0.0032765	-0.0033905	-0.0027674	0.0022063	0.0020981	0.002414	0.0014377	0.0015826
7.919	303.63	-0.0036534	-0.0032438	-0.002717	-0.0038846	-0.0031384	0.0019954	0.0022016	0.0027267	0.0020186	0.0021026
7.9357	305.4	-0.0041389	-0.0042846	-0.0038183	-0.0029218	-0.0047024	0.0017259	0.0015697	0.0020763	0.0024535	0.0018549
7.9524	306	-0.0033376	-0.0029459	-0.003423	-0.003802	-0.0033421	0.0013979	0.0014971	0.001485	0.00095517	0.0019619
7.9691	305.66	-0.0025079	-0.0021047	-0.001802	-0.0022067	-0.0026062	0.00089375	0.00060146	0.0011274	0.0015363	0.00062231
7.9857	309.09	-0.0015654	-0.0017622	-0.0011334	-0.0012706	-0.0013009	0.001125	0.00017657	-0.00039528	0.0012683	0.00031645
8.0024	307.72	-0.00087467	-0.0005594	-0.00046436	0.00043907	-0.00087745	-5.49e-05	-0.00086463	-0.00054846	-0.00060824	9.92e-05
8.0191	310.43	0.00015372	0.00058932	0.00066972	0.00030068	-0.00011198	0.00029374	-0.00099561	-0.00081818	-0.00061285	-0.00050128
8.0357	314.12	0.0011553	0.0021014	0.0016139	0.00088041	0.00042586	2.51e-05	-0.0015081	-0.0021349	-0.0010559	-0.00098367
8.0524	324.82	0.0017643	0.0021955	0.0031345	0.0029543	0.0010782	-0.00068414	-0.00078855	-0.0020852	-0.0010903	-0.00058221
8.0691	348.14	0.0021489	0.002485	0.0030134	0.0016828	0.0014743	-0.0011878	-0.001507	-0.0023846	-0.0021175	-0.002272
8.0858	376.42	0.0027596	0.003026	0.0040711	0.0031227	0.0027566	-0.0018675	-0.0014629	-0.0025682	-0.0011892	-0.0013122
8.1024	412.84	0.003766	0.0035402	0.0039514	0.0036788	0.0026394	-0.0018435	-0.002416	-0.0035945	-0.0021006	-0.0020307
8.1191	438.6	0.0040126	0.0039162	0.0042711	0.0043745	0.003495	-0.0012332	-0.0015519	-0.0023853	-0.0011148	-0.0019842
8.1358	460.37	0.0041472	0.0049071	0.0034679	0.0048222	0.0038938	-0.0020902	-0.0019197	-0.0030357	-0.00229	-0.0021147
8.1524	466.69	0.0043675	0.0042252	0.0037893	0.0041898	0.0042076	-0.0023903	-0.0012614	-0.0035703	-0.0024439	-0.0019808
8.1691	464.12	0.004363	0.0042977	0.0039473	0.0045285	0.0026338	-0.0018994	-0.002334	-0.0026539	-0.0021317	-0.0018474
8.1858	453.18	0.00357	0.003981	0.0028736	0.0036215	0.0034636	-0.0023181	-0.0015304	-0.0013885	-0.00079782	-0.0016261
8.2025	437.41	0.0016526	0.0037214	0.0023492	0.0029378	0.002464	-0.001447	-0.0011083	-0.0025657	-0.0012753	-0.00075713
8.2191	422.85	0.0027774	0.0033238	0.00078733	0.0019516	0.001866	-0.0020432	-0.0015376	-0.0013598	-0.0015488	-0.0015384
8.2358	404.04	0.0023829	0.0032339	0.0025075	0.0021558	0.0014976	-0.0010559	-0.0012633	-0.0011431	-0.0010637	-0.0011418
8.2525	391.76	0.001455	0.0028946	0.0020955	0.0025824	0.001644	-0.00097877	-0.0015762	-0.0017997	-0.00063747	-0.0014821
8.2691	376.62	0.0023292	0.0035872	0.0019308	0.0022633	0.0019055	0.00033155	-0.0009508	-0.001759	-0.0020521	-0.00058557
8.2858	364.7	0.0012345	0.002526	0.0014935	0.0018071	0.0021107	-0.0024987	-0.0021448	-0.0016899	-0.0012772	-0.0020757
8.3025	355.72	0.0025328	0.0027191	0.0031086	0.0034264	0.0036035	-0.0019253	-0.0017847	-0.0022611	-0.0011452	-0.00029632
8.3192	345.58	0.0017773	0.0028576	0.0019884	0.0021417	0.0022949	-0.0021442	-0.0011608	-0.0019317	-0.0024152	-0.00167
8.3358	340.34	0.0021767	0.0021619	0.0019635	0.0018541	0.0026167	-0.0017771	-0.0009773	-0.0014282	-0.0024889	-0.0013057
8.3525	332.66	0.0020984	0.001412	0.00224	0.002618	0.0024246	-0.0022026	-0.0021438	-0.0018268	-0.0019794	-0.0018843
8.3692	329.72	0.0013455	0.0029719	0.00197	0.0023594	0.0031765	-0.0018661	-0.0013451	-0.001295	-0.0011781	-0.0012556
8.3858	326.18	0.0024223	0.0025567	0.0021106	0.0022121	0.0023852	-0.001031	-0.00081027	-0.00021004	-0.00078585	-0.00074477
8.4025	322.11	0.0018954	0.0020309	0.0015953	0.00084965	0.001395	-0.00095933	-0.00065716	-0.00066847	-0.00071537	-0.0011772
8.4192	321.98	0.00041328	0.00072753	-0.00036627	0.00028942	0.0010052	-0.00038874	-0.0002104	-0.0013888	-0.0007329	-0.00060768
8.4359	319.11	-0.00033648	-0.00026856	-8.89e-05	-0.00010473	0.00087245	-0.00067024	0.00038349	-0.00018795	-0.00063378	-0.00036239
8.4525	318.68	-0.00094517	-0.00059787	-0.00065727	-0.0010499	-0.00025814	-0.00015883	0.00018386	0.00040205	0.00057669	0.00017794
8.4692	316.06	-0.00065556	-0.00053875	-0.0012527	-0.0013607	-0.00076098	-0.00061713	0.00030765	0.00058422	-0.00011436	-7.82e-05
8.4859	315.64	-0.0026376	-0.0013118	-0.0019569	-0.0017265	-0.002544	-0.00016479	0.00016702	6.69e-05	-0.00074655	-0.00074699
8.5025	315	-0.0023765	-0.0028874	-0.0017081	-0.0027528	-0.0026766	0.00049354	-0.00023787	0.0012701	0.001342	0.00094445
8.5192	312.69	-0.0032921	-0.0033274	-0.0034193	-0.0028161	-0.0028663	0.0011229	0.0005038	0.00046142	0.00056265	0.00080668
8.5359	312.82	-0.0033117	-0.0044034	-0.0035254	-0.0030448	-0.0036813	0.0020767	0.0010698	0.0015491	0.0012181	0.00061016
8.5526	309.08	-0.0037515	-0.004678	-0.0039582	-0.0034938	-0.0033037	0.0022064	0.0018133	0.0039248	0.0027832	0.0023936
8.5692	308.73	-0.0036878	-0.0045113	-0.0039025	-0.0031735	-0.002898	0.0031322	0.0024694	0.0032616	0.0025018	0.0019314
8.5859	308.05	-0.0039883	-0.0061399	-0.004065	-0.0048595	-0.004169	0.0024077	0.0027137	0.0030962	0.0017811	0.002002
8.6026	306.75	-0.0045129	-0.0046224	-0.0044728	-0.0046233	-0.0043612	0.0026266	0.002222	0.0029607	0.0019108	0.0024278
8.6193	308	-0.0043947	-0.0046516	-0.0039034	-0.0047171	-0.0046674	0.0026396	0.0017899	0.0034399	0.0027742	0.0019375
8.6359	306.78	-0.0036334	-0.0039633	-0.0040683	-0.0044547	-0.0029584	0.0020636	0.0029493	0.0035689	0.0025822	0.0022758
8.6526	307.95	-0.00332	-0.0054305	-0.0035276	-0.0037808	-0.0033232	0.001606	0.0026066	0.0026169	0.001863	0.0014911
8.6693	306.73	-0.0030069	-0.00433	-0.003069	-0.0045083	-0.0030067	0.0012961	0.0023235	0.0028349	0.0017307	0.0014165
8.6859	309.17	-0.0041215	-0.0037546	-0.0035082	-0.0048791	-0.0036851	0.0015459	0.0010107	0.0024691	0.001423	0.0015198
8.7026	309	-0.0042007	-0.0052519	-0.0040566	-0.0048112	-0.0049594	0.0024736	0.0018478	0.0032145	0.0023761	0.0029842
8.7193	309.24	-0.0038326	-0.0044297	-0.0030022	-0.0048809	-0.0048436	0.0029601	0.0024209	0.0032591	0.0033598	0.0024083
8.736	312.11	-0.0032125	-0.0038286	-0.0035248	-0.002698	-0.0041321	0.0023857	0.0021697	0.0020767	0.0031996	0.0024838
8.7526	311.58	-0.0035159	-0.0024805	-0.0019538	-0.0025758	-0.0032783	0.0018413	0.0017423	0.001655	0.0013683	0.0020274
8.7693	315.26	-0.0019428	-0.0021835	-0.001879	-0.0026186	-0.0023671	0.00091471	0.00043291	-0.0004865	0.00079889	6.32e-06
8.786	315.75	-0.0015452	-0.0011108	-0.00066029	-0.00029312	-0.0011989	0.0010774	0.00056588	0.00028823	0.00072768	0.00037814
8.8026	317.57	0.00064991	-0.00028663	0.00066892	-0.00028057	-0.0008838	0.00047515	-6.59e-06	0.00018883	0.00077376	0.00010095
8.8193	320.83	-1.81e-05	0.00048287	7.1e-06	6.33e-05	1.57e-06	0.00025542	-0.00016699	-0.00037672	-0.00058472	0.00011923
8.836	329.32	0.0014222	0.0021426	0.0015559	0.0023686	0.00051738	0.00027087	-0.00026835	-0.0010584	-0.0010649	-0.00059986
8.8527	347.88	0.0013177	0.0023307	0.0027518	0.0021065	0.0019761	-0.0011539	-0.00075149	-0.0014485	-0.00093113	-0.00064014
8.8693	375.61	0.0040582	0.0043567	0.0039496	0.0035321	0.0033233	-0.00052195	-0.0014692	-0.0012857	-0.00053428	-0.00062128
8.886	408.21	0.003843	0.0044909	0.0029042	0.0032164	0.0032997	-0.0020049	-0.0020102	-0.0022869	-0.0021834	-0.0026648
8.9027	435	0.0040239	0.0044867	0.0044867	0.0047842	0.0041639	-0.002196	-0.0021696	-0.0024154	-0.0015829	-0.0018214
8.9193	453.29	0.0051374	0.0044278	0.0042086	0.0048584	0.0043715	-0.0021528	-0.0018302	-0.0027186	-0.0028516	-0.0018318
8.936	463	0.005717	0.0058199	0.0048627	0.0045184	0.0056117	-0.0024034	-0.0023124	-0.0028476	-0.0027483	-0.0017539
8.9527	458.28	0.0048866	0.0052054	0.0046684	0.004817	0.004991	-0.0032995	-0.0015622	-0.0035581	-0.0022366	-0.0016171
8.9694	450.35	0.0050178	0.0050944	0.0031339	0.0044245	0.004086	-0.0031113	-0.0021327	-0.0029323	-0.0017543	-0.0010087
8.986	434.93	0.0042197	0.0050403	0.0041457	0.0045046	0.0044136	-0.0013685	-0.0010888	-0.0016955	-0.0014474	-0.001432
9.0027	419.68	0.0039032	0.0037897	0.0029147	0.0029533	0.0033977	-0.001416	-0.0011605	-0.0017971	-0.0016375	-0.0015311
9.0194	404.47	0.0025184	0.0034043	0.0025331	0.0037557	0.002813	-0.0016696	-0.0015553	-0.0019572	-0.0020325	-0.0009817
9.036	389.59	0.0032196	0.0043287	0.003246	0.0033147	0.0024301	-0.0016008	-0.00195	-0.0026411	-0.0023109	-0.0019945
9.0527	378.55	0.0033876	0.0035559	0.0030847	0.0042589	0.0033348	-0.0018849	-0.0018457	-0.0017256	-0.0015965	-0.001858
9.0694	365.99	0.0035855	0.003369	0.0031977	0.0027421	0.0036123	-0.0016704	-0.0012717	-0.0015665	-0.0017588	-0.001073
9.0861	359.63	0.0029681	0.004436	0.0029833	0.0030248	0.0033478	-0.0017499	-0.001461	-0.0018734	-0.0015707	-0.0006709
9.1027	349.6	0.0028312	0.0042789	0.0035078	0.0038623	0.0037425	-0.0013308	-0.0013566	-0.0027622	-0.001529	-0.001124
9.1194	343.88	0.0031744	0.0039557	0.0025563	0.0040372	0.0026232	-0.0024386	-0.0016632	-0.0021385	-0.0023053	-0.0020482
9.1361	338.98	0.0030686	0.0037168	0.0024803	0.0037983	0.0033345	-0.0027834	-0.00067737	-0.0023585	-0.0017089	-0.001263
9.1527	333.8	0.003133	0.0019773	0.0015033	0.0032563	0.002618	-0.0023071	-0.0010426	-0.0016765	-0.00087822	-0.0016271
9.1694	331.6	0.0022415	0.0030185	0.00077309	0.0022184	0.0029312	-0.0021243	-0.00096676	-0.0010813	-0.001363	-0.00063469
9.1861	326.99	0.0026739	0.001781	0.0011616	0.001486	0.0019885	-0.0010019	-0.00039102	-0.00092267	-0.00061972	-0.000674
9.2028	326.62	0.00094173	0.00098914	-0.000168	0.00083763	0.0017037	-0.00081911	-0.00066717	-0.0016665	-0.0015721	-0.00038844
9.2194	324.13	0.00042012	0.00033659	-0.00057031	2.49e-05	0.0011058	-0.0003129	-0.00079588	0.00021186	-0.00056529	-0.00054502
9.2361	322.83	6.78e-05	-9.4e-05	0.00014413	-0.00037348	0.0011076	-0.00018871	-0.00018923	8.02e-05	0.00032578	-0.000229
9.2528	323.04	-8.74e-05	1.82e-06	-0.0003953	-0.00035835	-3.04e-05	-9.37e-05	-0.00022866	0.00088252	0.00054425	-0.00011897
9.2694	320.26	-0.00088748	-0.0021183	-0.0015338	-0.00053594	-0.0013377	0.0010905	0.00032079	0.0011606	0.00093907	-0.00015589
9.2861	320.89	-0.0014625	-0.001692	-0.0021551	-0.0015943	-0.0010222	0.00074465	0.0016369	0.0017316	0.0013933	0.0009596
9.3028	319.96	-0.0019251	-0.0033958	-0.0023964	-0.0011941	-0.0021291	0.0019603	0.0026902	0.0021869	0.0017311	0.0023434
9.3195	320.05	-0.0027515	-0.0040768	-0.0038336	-0.0021422	-0.0020132	0.0019098	0.0014161	0.0027311	0.0018644	0.0020128
9.3361	319.06	-0.0026544	-0.0048966	-0.0038323	-0.0036115	-0.0034035	0.0023907	0.002353	0.0035107	0.0028203	0.0017424
9.3528	318.88	-0.0027815	-0.0051657	-0.0032891	-0.0034058	-0.0039414	0.0021941	0.0022007	0.0034723	0.0023097	0.0011774
9.3695	319.98	-0.0040834	-0.0052709	-0.003616	-0.0039145	-0.0034582	0.0024701	0.002875	0.0030548	0.0018297	0.0025651
9.3861	317.69	-0.0041835	-0.0052951	-0.0033198	-0.004122	-0.0034014	0.0024225	0.001752	0.0022586	0.0026416	0.002327
9.4028	318.8	-0.0035856	-0.0049625	-0.0040293	-0.0044126	-0.0033738	0.0016978	0.0016324	0.0031888	0.0023101	0.0023563
9.4195	316.89	-0.0029323	-0.0047696	-0.0032473	-0.0037441	-0.0033187	0.0023006	0.002457	0.0027751	0.0022145	0.002801
9.4362	316.9	-0.0035662	-0.0050472	-0.0040954	-0.0052981	-0.0037186	0.0028161	0.0019859	0.0025674	0.002971	0.0019151
9.4528	317.89	-0.0049824	-0.005795	-0.00489	-0.0049339	-0.0035234	0.0037168	0.003108	0.00438	0.0032005	0.0026281
9.4695	317.23	-0.0047515	-0.0069019	-0.0038688	-0.0053929	-0.0059373	0.001874	0.0027567	0.0037353	0.002462	0.0024545
9.4862	319.01	-0.0050241	-0.0058355	-0.003934	-0.0050857	-0.0041292	0.0029527	0.0022593	0.0035311	0.0028108	0.0018678
9.5029	318.39	-0.0045718	-0.0048524	-0.0044346	-0.0051085	-0.0045326	0.0029116	0.0022936	0.0025385	0.0027203	0.0016372
9.5195	320.9	-0.0028345	-0.0027931	-0.0027925	-0.0026633	-0.003604	0.0028714	0.001769	0.0020738	0.0013107	0.0020286
9.5362	320.76	-0.0032222	-0.0032475	-0.0020736	-0.0020288	-0.0030163	0.0021536	0.00071577	0.00079283	0.00040185	0.0010608
9.5529	322.63	-0.0016804	-0.0021837	-0.001437	-0.0010372	-0.0014343	0.0012898	0.0010178	0.00038929	0.0013398	0.00092177
9.5695	326.86	-0.001146	-0.00067736	-0.00077388	-0.0013389	-0.0010177	0.00048637	0.00029065	-1.32e-05	0.0004618	-0.00013181
9.5862	336.64	-0.0010884	-0.00063855	2.49e-05	0.00011979	-0.001256	0.00030216	0.00029995	-0.00035647	-0.00029761	-0.001154
9.6029	364.08	0.00081936	0.00036877	0.00093262	0.00014682	0.00015563	-0.00061683	-0.00045462	-0.00075718	-0.00023659	-0.00019911
9.6196	394.13	0.0011567	0.0014039	0.001322	0.0016892	0.00011523	5.33e-05	-0.00076729	-0.0012736	-0.00084795	1.91e-05
9.6362	437.17	0.0011287	0.0018561	0.00081086	0.0014119	0.0011001	-0.0010408	-0.00063855	-0.0017892	-0.0011368	-0.00023437
9.6529	469.09	0.0022239	0.0029189	0.0021267	0.0022099	0.0017432	-0.0019571	-0.00068563	-0.0016929	-0.0013373	-0.0011656
9.6696	494.56	0.0019423	0.0035096	0.0021873	0.0022078	0.0025291	-0.0010514	-0.0012904	-0.0018	-0.0013913	-0.00059208
9.6862	507.05	0.0021102	0.0019325	0.0019745	0.002785	0.0024873	-0.0012914	-0.0018651	-0.0020522	-0.0011524	-0.00090294
9.7029	505.03	0.0024747	0.0039949	0.0030175	0.0029206	0.0024453	-0.0016192	-0.0007363	-0.0012562	-9.39e-05	-0.0016554
9.7196	495.43	0.0024456	0.0028886	0.0026402	0.0030008	0.0018326	-0.0013297	-0.0017511	-0.0011877	-0.0014048	-0.00069776
9.7363	477.56	0.0017141	0.0021998	0.0019626	0.0011223	0.0019902	-0.00080476	-0.00085673	-0.0012646	-0.00090184	-0.001214
9.7529	460.2	0.0011235	0.0022607	0.0017219	0.0010921	0.0014918	-0.0011615	-2.02e-05	-0.00017586	-0.00074956	-0.00040286
9.7696	437.45	-0.00061613	0.0021549	0.0013174	0.00056605	0.00099372	-0.00054803	-0.00080004	-0.00063144	4.68e-05	-4.2e-06
9.7863	420.24	0.0015989	0.0014939	0.00053151	0.00034318	0.0019497	0.00033086	6.63e-05	-0.0013488	0.00031672	1.11e-05
9.8029	404.04	0.00092429	0.0011662	0.0011087	0.00034068	0.00056803	-0.00099662	-0.0014477	-0.00090094	-0.00043782	2.65e-05
9.8196	387.8	0.00078317	0.0015874	0.0013042	0.0011371	0.0010676	-0.0008827	-0.0007287	-0.00056941	-0.00089924	-0.0006955
9.8363	376.13	0.00097882	0.00064949	0.0010635	0.001493	0.00114	-0.00094515	-0.00056765	-0.00076229	-0.00068775	-0.0001783
9.853	364.12	0.00069757	0.0014033	0.00065929	0.0015458	0.00098435	-0.00074297	-0.00090605	-0.0009551	-0.0011489	-0.00081146
9.8696	355.21	0.001932	0.00082605	0.0014548	0.0010475	0.0013419	-0.00021717	-0.0011856	-0.00074005	-0.00023521	-0.00067763
9.8863	348.32	0.00069644	0.00066485	0.00036909	0.00079744	0.0005311	-0.0015438	-0.0012595	-0.00061235	-0.0018075	-0.0010745
9.903	340.85	0.00044357	0.0011137	0.0013553	0.0004649	0.00060374	-0.00072447	-0.00056966	-0.00042635	-0.00095284	-0.00079322
9.9196	337.73	-0.00020157	0.00045349	0.00051507	0.00040786	0.00019229	-0.00013984	-0.00076115	-0.0004152	-0.00059495	-0.0011016
9.9363	332.05	-0.00037002	-6.77e-05	-0.00018827	0.0001857	-0.00013353	-0.0007318	-0.0007176	4.05e-06	-0.00038325	-0.00070231
9.953	329.42	0.00052666	0.00043627	0.0004977	-0.00069662	-0.00011768	0.0001765	0.00050186	0.00065684	-2.52e-05	-0.00062736
9.9697	325.23	-0.0012667	-0.00080484	-0.00075005	-0.00072594	-0.00052867	-9.21e-05	-0.00039544	-0.00044	0.00056733	-0.00093573
9.9863	322.11	-0.00053889	0.00039141	-0.00082671	-0.0002051	-0.0010816	0.0011114	8.29e-07	8.39e-06	-0.00024551	0.0005849
10.003	320	-0.0012391	-0.001403	-0.00087614	-0.0019113	-0.0016627	-7e-05	0.00075024	-0.0001262	-0.00018009	0.00012857

## Sheet: P05
Time (s)	Ground Truth	Positive 1	Positive 2	Positive 3	Positive 4	Positive 5	Negative 1	Negative 2	Negative 3	Negative 4	Negative 5
0	353	-0.00016989	-0.0016991	-0.00044312	-0.00098422	-0.00080325	0.0015598	0.0006045	0.00069617	-0.00060576	0.0013669
0.01667	350.24	-0.0025489	-0.0018948	-0.0015092	-0.0014129	-0.0017712	0.00028508	0.00029583	0.0001458	0.00032403	0.00041876
0.03334	347.92	-0.0010644	-0.0011005	-0.0022027	-0.0012175	-0.0020892	-0.00026211	0.0001334	-5.39e-05	-2.55e-05	-0.00076208
0.05001	345.26	-3.29e-05	-0.00024906	-0.00075115	-0.00099369	0.00013575	0.00038225	-0.00037976	0.001091	-0.00092277	1.34e-05
0.06668	344.56	-0.00073619	-0.00047323	-0.00030027	-0.00062787	-4.14e-05	-0.00062992	0.0001594	-0.00019025	0.00018948	-0.001313
0.08335	342.97	1.11e-05	-0.00083881	7.63e-06	7.89e-05	-0.00092519	-0.001351	-0.0011135	-0.0012657	-0.00089057	-0.0010341
0.10002	342.54	1.9e-05	0.00038137	5.78e-05	0.00061577	0.00019854	-0.0026226	-0.0015678	-0.001261	-0.00032653	-0.0026798
0.11669	342.02	0.0015363	0.0019437	0.0011687	0.00086867	0.00078564	-0.0025889	-0.00173	-0.0021314	-0.00052352	-0.0012058
0.13336	341.34	0.0012879	0.0022018	0.0019078	0.0015768	0.0020816	-0.0025552	-0.0012792	-0.0015726	0.00028446	-0.0022685
0.15003	341.24	0.0018946	0.0017506	0.0010977	0.002314	0.0017062	-0.0027245	-0.0022297	-0.0023846	-0.00052158	-0.0023689
0.1667	341.11	0.0028443	0.0027756	0.0020092	0.0026247	0.0021528	-0.0024298	-0.0024211	-0.0018842	-0.00090098	-0.0018278
0.18337	340.54	0.0022251	0.0022393	0.0011992	0.0017398	0.0029402	-0.0018157	-0.0020288	-0.0029	-0.00058032	-0.0021613
0.20004	341	0.0011789	0.001902	0.0014797	0.002079	0.001063	-0.002304	-0.0017531	-0.0023414	-0.0011117	-0.0012697
0.21671	340.42	0.0022993	0.0023028	0.0021909	0.0020483	0.0021048	-0.002676	-0.0013603	-0.0016948	-0.00030388	-0.0016322
0.23338	340.25	0.0015952	0.0021928	0.0014099	0.0020462	0.002694	-0.0013647	-0.00099629	-0.0018356	-0.00025681	-0.0017319
0.25005	340.25	0.0015754	0.0017139	0.0016047	0.0013897	0.0018938	-0.0021427	-0.00063189	-0.0021804	-0.00078794	-0.00095581
0.26672	339.62	0.00058684	0.0016608	0.0010823	0.00070517	0.00095277	-0.0011494	-0.00064712	-0.001562	-0.00061885	-0.0014634
0.28339	339.95	0.0015071	0.0010687	0.00093291	0.0014138	0.0014846	-0.00029987	-0.00072043	-0.0010888	-0.0008756	-0.00071538
0.30006	339.97	-0.00030701	-0.00085408	-0.00033403	0.00021764	-0.00053112	-3.08e-05	-0.00012075	-0.00026416	0.00020726	0.00032616
0.31673	340	-0.00024184	-0.00056776	0.00046211	0.00030044	-0.00053758	0.00070473	0.00065549	-0.00025702	0.00022487	0.001311
0.3334	339.99	-0.00097339	-0.00084773	-0.00026038	-0.0010367	-0.0011095	0.0021119	0.001726	0.0013892	0.00018186	0.001829
0.35007	339.95	-0.0014774	-0.0010713	-0.0011828	-0.0020039	-0.0015402	0.0028509	0.0016549	0.0019251	0.0019987	0.0012354
0.36674	340.81	-0.0017257	-0.0014083	-0.0011321	-0.0011564	-0.0010954	0.0017246	0.0014379	0.0019053	0.00098041	0.00087695
0.38341	340.46	-0.001065	-0.0014911	-0.00088131	-0.0014154	-0.0013007	0.00033867	0.0014268	0.0011542	0.00051181	0.001573
0.40008	341.08	7.97e-05	-0.0013764	-0.00097421	-0.00025584	-0.00071511	0.0016331	0.0017096	0.0026306	0.00080541	0.001275
0.41675	341.01	-0.0020754	-0.0014035	-0.001096	-0.0012821	-0.0016559	0.0012686	0.00087984	0.0015587	0.00085567	0.00042227
0.43342	341.26	-0.0015583	-0.0021662	-0.00053113	-0.0013723	-0.0021729	0.0014006	0.0018677	0.0016894	0.00057118	0.0015897
0.45009	341.1	-0.0019793	-0.0014876	-0.0018269	-0.0031066	-0.002295	0.0015632	0.00048309	0.0013818	0.00098797	0.0017635
0.46676	341.7	-0.0012642	-0.0023926	-0.0013204	-0.0018377	-0.0016835	0.0015522	0.0020589	0.0023941	0.001192	0.0019971
0.48343	342.04	-0.0018001	-0.0022523	-0.0017582	-0.00070963	-0.0010722	0.0020966	0.00093947	0.0012097	0.001244	0.0010313
0.5001	341.86	-0.0014271	-0.0012643	-0.0015099	-0.0015397	-0.0011959	0.0030222	0.0017848	0.0022245	0.0011136	0.0024976
0.51677	343.09	-0.0016799	-0.0020581	-0.0017768	-0.0016042	-0.0014895	0.0026655	0.0017519	0.0022735	0.00086181	0.0020905
0.53344	342.97	-0.00145	-0.0017216	-0.001329	-0.00078986	-0.0013316	0.0020478	0.0012803	0.0023824	0.00024503	0.0016556
0.55011	342.94	-0.00076545	-0.0016117	-0.00076685	-0.001423	-0.0015415	0.002832	0.0017478	0.0027274	0.0010299	0.0021008
0.56678	343.92	-0.0021286	-0.0013325	-0.00034792	-0.0013758	-0.0010454	0.00283	0.0020993	0.0018712	0.0010232	0.0015514
0.58345	343.98	-0.0017582	-0.0016761	-0.0017614	-0.0013007	-0.0013974	0.002917	0.0018651	0.0020133	-1.87e-05	0.0023509
0.60012	344.03	-0.0016724	-0.0018786	-0.0018298	-0.0019919	-0.0020885	0.0031223	0.0015147	0.0028314	0.00064533	0.0025365
0.61679	343.12	-0.001331	-0.0013463	-0.00187	-0.0023997	-0.0025538	0.0021616	0.0014877	0.0021255	0.00045699	0.0010828
0.63346	345.3	-0.0024113	-0.0021999	-0.0011092	-0.0022978	-0.00087302	0.0019611	0.001579	0.0017142	0.0009391	0.0021789
0.65013	344.05	-0.0011611	-0.0013007	-0.0013215	-0.0014022	-0.0014807	0.0021412	0.0015831	0.0023303	0.00072087	0.001958
0.6668	345.05	-0.0016169	-0.001165	-0.0015912	-0.0015562	-0.0015233	0.00086475	-2.34e-05	0.0020091	0.00013759	0.0014747
0.68347	345.95	-0.0021579	-0.00091636	-0.00065882	-0.0015119	-0.0010574	0.0016301	0.0009489	0.00019514	-0.00011037	0.00090491
0.70014	345.21	0.00020248	1.19e-05	0.00018839	-0.00024722	-0.00093054	0.00035651	0.00072089	0.00081333	-5.37e-05	0.00048278
0.71681	347.38	-0.0002827	-0.00036228	-0.00011039	-0.00088461	1.66e-05	0.00045349	-0.0010285	-0.00058744	-2.74e-05	0.00020804
0.73348	351.02	0.00014347	0.00062331	0.00073744	0.00040912	8.71e-05	-0.00043843	-0.00020161	-0.00049478	0.00012085	-0.00067962
0.75015	359.97	0.00014259	0.00039083	3.75e-05	0.00033952	0.00089389	-0.0015032	-0.0020945	-0.0013956	-0.00021776	-0.0010107
0.76682	371.07	0.0005978	0.0019734	0.0012014	0.0017489	0.0011066	-0.0014619	-0.00077021	-0.0011555	2.19e-05	-0.00043509
0.78349	382.73	0.0022803	0.0012306	0.00038686	0.001651	0.0019999	-0.001827	-0.001697	-0.0025219	0.00041388	-0.0018746
0.80016	391.08	0.0016525	0.0018216	0.0024994	0.0017811	0.0023554	-0.0022493	-0.0029439	-0.0027482	-0.00077649	-0.0019113
0.81683	396.34	0.0010825	0.0019308	0.0016559	0.0019115	0.0026831	-0.0022353	-0.0022625	-0.0024486	-0.0011451	-0.0018889
0.8335	400.29	0.0018822	0.0022676	0.0019039	0.0018999	0.0023872	-0.0019012	-0.0023401	-0.0027909	-0.0010881	-0.0017492
0.85017	399.15	0.0024546	0.0018103	0.0017792	0.0010068	0.0017233	-0.0036863	-0.0016577	-0.0026073	-0.0011223	-0.0026596
0.86684	396.76	0.0025138	0.0020631	0.0023442	0.0019635	0.0023645	-0.0035259	-0.0026114	-0.0018976	-0.0019467	-0.0026065
0.88351	393.1	0.0023166	0.002345	0.0013591	0.0017541	0.00082347	-0.003249	-0.0020455	-0.0028522	-0.0018293	-0.0021443
0.90018	387.46	0.0025485	0.0022017	0.0013221	0.0028836	0.0018905	-0.0020132	-0.0015081	-0.0024049	-0.00086118	-0.0012434
0.91685	382.82	0.0020386	0.0022579	0.0019458	0.0021339	0.0022784	-0.0032744	-0.0014967	-0.0015187	-0.0009568	-0.0011887
0.93352	376.02	0.0027002	0.0022863	0.0027429	0.0026949	0.0024118	-0.0019215	-0.0012802	-0.0020054	-0.0015083	-0.0017468
0.95019	371.25	0.0017063	0.0020883	0.00092727	0.0016049	0.00098657	-0.00082826	-0.0004194	-0.0010303	-0.00023631	0.00015001
0.96686	366.12	0.0014556	0.00095497	0.0018969	0.0014551	0.00095106	-0.00054851	-0.00037753	-0.00031731	0.00018476	-0.00061244
0.98353	361.78	0.0014909	0.00070189	0.00037042	0.00062326	0.0014262	0.00025593	0.0001919	-0.00015965	0.00075809	-8.56e-08
1.0002	357.93	0.00038605	-0.00011712	0.00010715	-3.69e-05	0.00034386	-0.00056949	0.0003226	0.0003206	0.00038771	0.00037911
1.0169	354.95	0.00033705	-0.0002271	0.00036032	0.00049711	-0.00022758	0.0010519	0.00036591	0.00056722	0.00056514	0.0014618
1.0335	351.5	-0.0012777	-0.00025155	-0.00047521	-0.0007017	-0.0010809	0.0018301	0.0011719	0.0021632	0.00098607	0.0014326
1.0502	349.12	-0.0015531	-0.0019448	-0.0013955	-0.001388	-0.00117	4.38e-05	0.00095248	0.00071068	0.00061536	0.00032088
1.0669	347.15	-0.0010313	-0.00097819	-0.0015137	-0.0010522	-0.0011456	0.0013472	0.0015841	0.00040244	0.0010361	0.00081969
1.0836	345	0.00028917	0.0008967	-0.0013454	-0.0007442	-0.00027217	-0.00032055	0.00060355	-0.00013931	0.0010305	0.000968
1.1002	343.83	-0.00075422	-0.00031569	-0.00068999	-0.00052096	-0.00081249	-0.00047252	0.00035683	0.00028587	-0.0004964	-8.28e-05
1.1169	342.01	-8.8e-05	0.00031391	-0.00060687	7.2e-05	-0.00058866	-0.00047822	-0.00079686	-0.001834	-0.00053252	-0.00083969
1.1336	341.19	0.00049372	0.00057586	-0.00026562	0.0010639	0.00068301	-0.0018502	-0.0013637	-0.00032579	-0.00026472	-0.0011865
1.1502	341.03	0.00036327	0.0020581	0.0010223	0.00094725	0.0008514	-0.0014474	-0.0013155	-0.00083527	6.38e-05	-0.00053917
1.1669	341	-2.32e-05	0.00067604	0.0011064	0.0017414	0.001502	-0.0013344	-0.001208	-0.0016946	-9.43e-05	-0.0011186
1.1836	340.53	0.001958	0.0025283	0.002052	0.0015968	0.0018698	-0.0016859	-0.0014508	-0.0019974	-0.00040464	-0.0017262
1.2002	340.15	0.0018571	0.002622	0.002855	0.0023921	0.0024084	-0.001891	-8.31e-05	-0.0019194	0.00037972	-0.0012818
1.2169	339.52	0.0014427	0.0019496	0.0021354	0.0024474	0.0016994	-0.0013975	-0.0014074	-0.0013436	-0.00081264	-0.0015668
1.2336	340.51	0.0012	0.0021575	0.00095734	0.0018764	0.0012463	-0.0019786	-0.0012382	-0.0021116	0.00021439	-0.0010918
1.2503	339.03	0.00092915	0.0011172	0.00092768	0.0011351	0.0018139	-0.00095956	-0.00086317	-0.0012709	-0.00079571	-0.00082034
1.2669	340.3	0.00071564	0.00087162	0.00029587	0.00025243	0.00051135	-0.0010734	-0.00083834	-0.0022415	-0.00086344	-0.0012786
1.2836	340.06	0.0018435	0.0014484	0.00095466	0.0011612	0.0018158	-0.0006042	-0.0006954	-0.000843	0.00077148	-0.00074266
1.3003	339.38	0.0013447	0.00094766	0.00092512	0.00067655	0.00014558	-0.0011229	-0.00052209	-0.00067116	-0.00014838	-0.00076102
1.3169	339.22	0.00053264	-0.00020437	0.0011537	-3.53e-05	0.000345	-0.00047644	-0.00040618	-0.00084917	-0.0004598	0.00021556
1.3336	339.07	0.00077604	0.00042826	-0.00028099	-0.00043445	0.0001764	-0.00023574	-0.00017192	-0.00011856	-0.0002546	0.00046229
1.3503	339.74	-9.26e-05	1.26e-05	0.00049172	0.00013216	-0.00050155	0.00090968	0.0010602	0.0012882	0.00037625	0.0010613
1.3669	339.99	-0.00013445	-0.00079952	-0.00036966	-0.00092072	-0.00041564	0.0021748	0.00094544	0.001378	9.46e-05	0.00040296
1.3836	339.14	-0.00094558	-0.001781	-0.001202	-0.0010365	-0.0013479	0.0016332	0.0013013	0.0020562	0.00090797	0.0010626
1.4003	341.17	-0.0030358	-0.0016598	-0.0017765	-0.0014933	-0.0030982	0.0017352	0.0018348	0.002032	0.00089979	0.0019289
1.417	340.07	-0.0027372	-0.0012282	-0.001865	-0.0025174	-0.0015732	0.003591	0.0015189	0.0033602	0.0011045	0.0013904
1.4336	340.83	-0.0020122	-0.0022108	-0.0019825	-0.0014719	-0.0015451	0.0029082	0.0018794	0.0022826	0.00063958	0.00099987
1.4503	340.88	-0.0024534	-0.0027132	-0.0017859	-0.0024971	-0.0019977	0.002403	0.0014493	0.0020585	0.00084394	0.0013131
1.467	341.52	-0.0021841	-0.0023405	-0.0026481	-0.0024454	-0.0019139	0.003389	0.0014902	0.0033336	0.00071345	0.0017742
1.4836	342.06	-0.002882	-0.0026467	-0.0014229	-0.0013448	-0.0021696	0.0020705	0.0015328	0.0025553	0.00058281	0.00083102
1.5003	341.21	-0.003182	-0.0027841	-0.0022008	-0.0024572	-0.002115	0.0024179	0.0020465	0.0022197	0.0011822	0.0011772
1.517	342.26	-0.0030279	-0.0021031	-0.00255	-0.0027192	-0.0024846	0.0029136	0.0019456	0.0018862	0.00056426	0.0016127
1.5336	343.02	-0.0027603	-0.002101	-0.0028712	-0.0025001	-0.0021769	0.0023021	0.0018465	0.0019067	0.0004938	0.00096615
1.5503	342.92	-0.0019527	-0.0022128	-0.0023067	-0.001913	-0.0017284	0.0024807	0.0018663	0.0031327	0.0011228	0.0019311
1.567	344	-0.0029655	-0.0022124	-0.0023718	-0.0024041	-0.0022125	0.0028949	0.0015651	0.0018951	0.00086914	0.0010528
1.5837	343.44	-0.0023862	-0.0027214	-0.002409	-0.0017614	-0.0026686	0.0026981	0.0007379	0.001687	0.00040234	0.0017566
1.6003	343.15	-0.0012376	-0.0015357	-0.00098728	-0.0011758	-0.0021652	0.0037881	0.0019357	0.0022727	-6.46e-05	0.0027553
1.617	343.18	-0.0024509	-0.001764	-0.00050992	-0.001669	-0.0012944	0.0034197	0.0028134	0.0029194	0.00077548	0.0023486
1.6337	344.08	-0.0015873	-0.0027275	-0.0022374	-0.0021342	-0.002204	0.0029365	0.0019019	0.0026286	0.00082453	0.0028515
1.6503	344.94	-0.0019188	-0.0035215	-0.0029626	-0.0040442	-0.0034233	0.0023095	0.0027531	0.0028092	-0.00019112	0.0024177
1.667	344.87	-0.0022501	-0.0028482	-0.0032019	-0.0028386	-0.0030907	0.0030265	0.001786	0.0022578	0.00070815	0.0028056
1.6837	346.1	-0.0012722	-0.002627	-0.0028986	-0.0027094	-0.0032096	0.0025486	0.0020529	0.0030287	0.0010902	0.0017294
1.7003	345.84	-0.002457	-0.0020388	-0.0015941	-0.0030056	-0.0020017	0.0014601	0.0009134	0.0017177	0.001624	0.00062619
1.717	346.79	-0.0015641	-0.0019314	-0.00074642	-0.00083435	-0.0012729	0.0018891	0.0016518	0.0016112	0.00039228	0.00034329
1.7337	346.75	-0.0016952	-0.00060795	-0.0011013	-0.00019397	-0.00014734	0.0004837	0.0003687	0.00030497	-4.88e-05	0.00038273
1.7504	349.36	-0.0002876	-0.00047254	-0.00085469	7.73e-05	0.00078158	0.00021578	0.00040562	5.48e-05	-6.5e-05	-0.00030787
1.767	358.7	6.71e-05	0.00079593	0.00088312	0.00043422	0.0019103	-0.00098172	-0.00055188	3.99e-05	-0.00026445	-0.00020889
1.7837	368.81	0.00087933	0.00087481	0.00081523	0.0001944	0.001594	-0.0012766	-0.00030829	-0.0010563	-0.00010016	-0.0010441
1.8004	379.86	0.0011507	0.0016912	0.001006	0.0023738	0.0010517	-0.0012221	-0.0012926	-0.0015954	-0.00069638	-0.00091522
1.817	387.94	0.0022516	0.0011749	0.0016568	0.0014511	0.0015306	-0.002619	-0.0023628	-0.0023086	-0.00086826	-0.0020699
1.8337	394.99	0.0024113	0.0029575	0.0024811	0.0022092	0.0025495	-0.0026218	-0.0015332	-0.0018823	-0.0010108	-0.0023782
1.8504	398.84	0.0030585	0.0021291	0.0016113	0.002712	0.0031728	-0.0032914	-0.0019594	-0.0025649	-0.00091165	-0.0024239
1.867	399.08	0.0031067	0.0020963	0.0015467	0.0016773	0.0021227	-0.0033518	-0.0033189	-0.0026924	-0.001269	-0.0028776
1.8837	396.84	0.0038432	0.0034273	0.0033798	0.0026945	0.0032589	-0.0034122	-0.0014371	-0.0015643	-0.0020522	-0.0018158
1.9004	392.19	0.0032364	0.0028559	0.0023109	0.0030007	0.0028636	-0.0025448	-0.0019206	-0.0034713	-0.0021388	-0.0017742
1.917	387.93	0.0034039	0.0029956	0.0025942	0.0024814	0.0023278	-0.0022864	-0.0025202	-0.0011756	-0.002166	-0.0013829
1.9337	382.28	0.0031154	0.0027951	0.0038855	0.0027612	0.0027014	-0.0026955	-0.0017178	-0.001974	-0.0013149	-0.00093315
1.9504	377.14	0.004145	0.0023967	0.003107	0.0024151	0.0029628	-0.0012476	-0.0011485	-0.0015166	-0.0010413	-0.00089212
1.9671	372.98	0.0025152	0.002709	0.0029338	0.0027542	0.0018351	-0.0014834	0.00015271	-0.00059141	-0.00064747	-6.31e-05
1.9837	366.45	0.0028898	0.0022839	0.0029057	0.0022395	0.0022407	-0.0011679	5.01e-05	-0.0012148	-0.00077124	-0.00069402
2.0004	361.54	0.00095173	0.0007254	0.001471	0.001527	0.0010032	-0.00050405	0.00012333	-8.47e-05	-0.00050156	-0.00030341
2.0171	357.54	0.0017577	0.0016352	0.0016176	0.0013567	0.0023468	0.00010165	0.00022597	-0.0004746	0.00052671	0.0002623
2.0337	354.24	0.0012804	0.00084441	0.0017654	0.0012446	0.0019621	-4.88e-05	0.00073861	-0.00036754	-0.00011797	9.96e-06
2.0504	352.03	0.00034864	-0.00017154	-9.42e-05	0.00013821	0.00033233	3.81e-06	-0.00021195	-0.00011438	-0.0014315	-0.0001842
2.0671	349.33	0.00021771	0.00045638	0.00057188	0.00054031	0.00012073	-0.00020561	0.00050558	0.00043121	-0.00068155	0.00055589
2.0838	346.92	2.92e-06	0.0010287	0.0004648	0.00060232	0.0010996	0.00025301	0.00096012	0.00062579	-0.00075268	-1.87e-05
2.1004	344.38	0.0014447	0.00026969	0.00018676	0.00021045	0.0011168	0.00033328	0.00053649	0.00035217	2.55e-05	0.0011007
2.1171	343.79	0.0006906	0.0005882	0.00045463	0.00010402	0.00014396	-0.0013009	-0.00073487	-0.00062298	-0.0013239	-0.0013428
2.1338	343.02	0.0009371	0.00056735	-0.00016535	0.00016921	0.0010978	-0.0011056	-0.0010699	-0.0017432	-0.0010954	-0.0015675
2.1504	341.3	0.00087122	0.0013408	0.00044851	0.00066195	0.0008349	-0.0012302	-0.00049893	-0.0015205	-0.0012021	-0.0010929
2.1671	342.01	0.0012064	0.001463	0.00097758	0.0016967	0.0014229	-0.0023704	-0.00060019	-0.0019693	-0.0012797	-0.0017266
2.1838	340.58	0.0024002	0.0021815	0.0012208	0.0023631	0.0018703	-0.002206	-0.00073066	-0.001893	-0.001055	-0.001661
2.2004	340.06	0.00251	0.0021912	0.0020967	0.0024038	0.0019218	-0.002593	-0.0017373	-0.0022837	-0.00061875	-0.0020912
2.2171	339.97	0.0027355	0.0028259	0.0022556	0.0022744	0.0034495	-0.0015599	-0.0013713	-0.0024121	-0.00051772	-0.0011812
2.2338	339.51	0.0017907	0.0026092	0.001525	0.0030863	0.0023106	-0.0020062	-0.0022314	-0.0022782	-0.00087344	-0.0010585
2.2504	339.96	0.0019899	0.0026484	0.0023746	0.0023885	0.0020523	-0.0027715	-0.0020408	-0.0022321	-0.0010176	-0.001665
2.2671	340.01	0.0023331	0.00013543	0.0016452	0.0014642	0.0016529	-0.0018563	-0.0017626	-0.00081465	-0.0016484	-0.001339
2.2838	340.08	0.0020488	0.0020176	0.0016919	0.0014232	0.0019058	-0.0023618	-0.0019806	-0.0014402	-0.0012178	-0.0014214
2.3005	340.25	0.0023939	0.0018585	0.0018539	0.0023793	0.0019607	-0.0012151	-0.0012938	-0.0018612	-0.00084871	-0.001096
2.3171	339.65	0.0033689	0.0006786	0.001643	0.0013712	0.0022143	-0.00088038	-0.00063566	-0.0012903	-0.00020679	-0.00018728
2.3338	339.87	0.0026292	0.0014265	0.0020066	0.0018153	0.0018159	-0.00028456	-0.00026941	0.00094642	-0.00038606	-0.0012329
2.3505	339.34	0.0010628	-0.00026308	0.0013082	0.00072299	-0.0002525	-0.00050176	9.71e-05	-0.0010821	-0.0010217	-6.2e-05
2.3671	340.01	0.00026878	-0.00025302	0.0008971	-5.55e-05	0.0007928	6.49e-05	0.0011074	0.00071654	-0.00047323	0.0012853
2.3838	340.01	-0.00046737	-0.00035675	-0.00071743	-0.00074828	-0.00073695	0.0011549	0.00047988	0.00047038	0.00065283	0.0006467
2.4005	340.19	-0.001146	-0.0022144	-0.0014141	-0.00098658	-0.0017001	0.0014315	0.00096419	0.00028301	-0.00095777	0.0011765
2.4172	341.01	-0.0020801	-0.0022912	-0.0018817	-0.0016791	-0.0023243	0.0015628	0.0022982	0.0016163	0.00062307	0.0017651
2.4338	340.48	-0.0022177	-0.0017754	-0.0023782	-0.0025133	-0.0026668	0.0016651	0.0021393	0.0016049	0.0008662	0.0014478
2.4505	341.04	-0.0023842	-0.0023909	-0.0028177	-0.002157	-0.0024176	0.0029319	0.0019807	0.0021792	0.0015354	0.0023
2.4672	340.89	-0.0028352	-0.0031201	-0.0024003	-0.0024818	-0.004115	0.0028601	0.0018812	0.0027543	0.0013823	0.0010478
2.4838	342.11	-0.0035423	-0.0033138	-0.0022695	-0.0034303	-0.0032764	0.0028759	0.0013137	0.0030665	0.00071156	0.0021045
2.5005	341.08	-0.0029152	-0.003678	-0.0017962	-0.0027649	-0.0030307	0.003096	0.002093	0.0027934	0.0012279	0.0024603
2.5172	342.04	-0.0028853	-0.0037613	-0.0030391	-0.0027518	-0.0041955	0.0027631	0.0026094	0.0018185	0.0017748	0.0019392
2.5338	342.99	-0.0035948	-0.003197	-0.0022821	-0.0028246	-0.0029097	0.0028382	0.0027162	0.0025711	0.0013472	0.002734
2.5505	343.01	-0.0033398	-0.0029725	-0.0030122	-0.0034365	-0.0032319	0.0027682	0.0019447	0.0029147	0.0014982	0.0017163
2.5672	343.11	-0.0020911	-0.0037655	-0.0026573	-0.0023497	-0.0023711	0.0029895	0.0018471	0.0029952	0.0012838	0.0018389
2.5839	343.23	-0.002577	-0.0018778	-0.0038459	-0.0025671	-0.0029501	0.0026872	0.0023353	0.0029884	0.0016482	0.0019032
2.6005	344.13	-0.0034329	-0.0022225	-0.0016071	-0.0018501	-0.0028819	0.003404	0.0025015	0.0022503	0.001099	0.0029033
2.6172	343.94	-0.0028699	-0.0023707	-0.0010831	-0.001928	-0.0021663	0.0038301	0.0024337	0.0028591	0.0010068	0.0023245
2.6339	344.47	-0.0032453	-0.002859	-0.0014473	-0.0029704	-0.0034546	0.003965	0.0033325	0.0034978	0.0010364	0.0035884
2.6505	346.09	-0.0043878	-0.0040255	-0.0033271	-0.0039844	-0.0040107	0.0034592	0.0030008	0.0034339	0.0010967	0.0029506
2.6672	344.61	-0.0048783	-0.0032463	-0.0032356	-0.0036687	-0.004089	0.002488	0.0024642	0.0025213	0.0015531	0.0029565
2.6839	345.32	-0.0038101	-0.0036251	-0.0031165	-0.0035804	-0.0033235	0.0024772	0.0019569	0.0035117	0.0016138	0.0022603
2.7005	345.06	-0.0047284	-0.0035817	-0.0034553	-0.003238	-0.0027561	0.0018264	0.0012741	0.0028918	0.0013394	0.0015352
2.7172	345.67	-0.0024411	-0.0019295	-0.0022808	-0.0023296	-0.0029512	0.0010886	0.0009713	0.0018628	0.0023452	0.0010145
2.7339	346.98	-0.0028515	-0.0014355	-0.0012203	-0.00051277	-0.001059	0.00098948	-0.00044176	0.00065945	0.0007913	0.00061031
2.7506	346.64	-0.0014154	-0.0011967	-0.001505	-0.00011465	-0.00088935	-0.00024208	-0.0013287	-0.00010515	-0.00021281	-0.00040668
2.7672	350.47	-0.00043374	0.00079728	-0.00081727	-0.0004839	-0.00015516	-0.00071944	-0.0018077	-0.0014234	0.00051769	-0.0017727
2.7839	357.38	-0.00064801	-0.00029601	0.00012821	0.00028272	0.00012611	-0.0023558	-0.0019378	-0.002304	-0.00036447	-0.0020035
2.8006	367.54	0.00087476	0.0012167	0.00084466	-3.06e-05	0.001086	-0.0020239	-0.0023311	-0.0018457	-0.00069876	-0.0017115
2.8172	378.48	0.0020283	0.001653	0.00072936	0.0016461	0.00063037	-0.0032846	-0.0022887	-0.002553	-0.0014584	-0.0020026
2.8339	386.87	0.0014128	0.0028274	0.0018474	0.0010192	0.00082522	-0.0031291	-0.0028009	-0.0024754	-0.0015191	-0.0020622
2.8506	393.23	0.0022524	0.0018445	0.0016166	0.0026976	0.0019261	-0.0033799	-0.0034015	-0.0030681	-0.00078957	-0.0029664
2.8672	396.05	0.0029497	0.0019971	0.0013285	0.0029245	0.0022623	-0.0038345	-0.0025485	-0.0030512	-0.001124	-0.0032321
2.8839	396.98	0.0037333	0.0026892	0.0015854	0.0016707	0.0027402	-0.0028746	-0.0026575	-0.0028321	-0.0014888	-0.0034992
2.9006	394.45	0.0026595	0.0026719	0.0032788	0.0024388	0.0025943	-0.0037663	-0.0030591	-0.0030798	-0.0028859	-0.0034773
2.9173	390.95	0.0024147	0.0019736	0.0018699	0.0032362	0.0023349	-0.00281	-0.0020069	-0.0031836	-0.001459	-0.0033989
2.9339	386.02	0.0023414	0.0024679	0.002558	0.0013567	0.001679	-0.0024334	-0.0025578	-0.0034635	-0.00042572	-0.0025083
2.9506	380.1	0.0033822	0.0028493	0.002557	0.0021824	0.0020717	-0.0017402	-0.0012754	-0.0023201	-0.0016727	-0.0024913
2.9673	375.78	0.0015962	0.0018115	0.0018671	0.0017277	0.00084984	-0.0013381	-0.0010433	-0.0012354	-0.00088301	-0.0011666
2.9839	369.05	0.0011815	0.00091702	0.0019813	0.00084692	0.0010443	-0.0019512	-0.00075467	-0.0010839	-0.00039694	-0.0013567
3.0006	365.94	2.65e-05	0.00093071	0.0010053	0.00073474	0.00010689	-0.00059732	-0.00084684	-0.00014719	0.00048519	0.00022848
3.0173	361.1	-7.37e-05	-0.00052833	0.0002023	-0.00028632	-0.00046195	0.00032126	0.00069326	0.00040929	0.0007283	0.00061797
3.0339	357.46	-0.0011982	-0.00057016	-0.00048524	-0.00051109	-0.00018224	0.0012097	0.00068496	0.00061413	0.00072781	0.0003934
3.0506	355	-0.0014968	-0.00078122	-0.00051364	5.99e-05	-0.00035462	0.001574	0.00047049	0.0012551	0.0016417	0.0012757
3.0673	351.32	-0.0013685	-0.0017271	-0.0016295	-0.0009591	-0.00092231	0.0020817	0.00060461	0.0004059	0.00081847	0.00098942
3.084	350.07	-0.0015526	-0.0009749	-0.0008275	-0.00092688	-0.00064175	0.00070004	6.55e-05	0.00034292	0.0007878	3.09e-05
3.1006	346.42	-0.0005132	0.00031687	-0.0007121	-0.00018428	0.00026149	0.00041988	-0.0002709	7.4e-05	0.00069633	0.0010248
3.1173	345.25	0.00055614	0.00050508	-0.00088277	-0.00040667	0.00054322	-6.52e-05	-0.00098804	-0.00022574	-0.00018673	-0.00086936
3.134	344.08	0.00031583	0.0010344	-0.001139	0.00084905	0.0013918	-0.00087074	-0.0016191	-0.00061466	0.00027014	-0.0003751
3.1506	342.71	0.0011018	0.001962	0.00020865	0.00094027	0.0012217	-0.00243	-0.0021351	-0.0018205	-0.00067316	-0.0024152
3.1673	343.08	0.0022312	0.0020111	0.00064053	0.0022557	0.0017035	-0.0026886	-0.0012548	-0.0019506	-0.00061185	-0.0020123
3.184	341.05	0.0022487	0.004107	0.0011016	0.0017219	0.0025547	-0.003585	-0.0022115	-0.0026933	-0.00067207	-0.0023962
3.2006	341.73	0.0021812	0.0030775	0.0020799	0.0027831	0.0029532	-0.0035587	-0.0032272	-0.0029724	-0.00036694	-0.002171
3.2173	341.93	0.002685	0.0037546	0.0018531	0.0023641	0.0030403	-0.0040255	-0.0029063	-0.0030208	-0.0015219	-0.0035461
3.234	341.47	0.0036752	0.0030966	0.0029477	0.0024869	0.0034119	-0.0040034	-0.002325	-0.0024896	-0.001095	-0.0024232
3.2507	341.06	0.0034948	0.0042021	0.0016016	0.0027526	0.0024223	-0.0030588	-0.0025312	-0.0028615	-0.0010328	-0.0023771
3.2673	340.14	0.0031721	0.0031759	0.0026392	0.0034749	0.00305	-0.0033297	-0.002186	-0.0025374	-0.0010615	-0.0020707
3.284	340.81	0.0021364	0.0033445	0.0013228	0.0023741	0.0028274	-0.0034291	-0.0019005	-0.002622	-0.0016678	-0.0024346
3.3007	340.85	0.0026139	0.002491	0.0018726	0.0032396	0.0032292	-0.0027788	-0.0026065	-0.0018066	-0.001848	-0.0019853
3.3173	340.47	0.0016936	0.0012132	0.0017051	0.0012861	0.0024969	-0.0030553	-0.0011589	-0.0016326	-0.0010547	-0.0011877
3.334	341	0.001544	0.0018941	0.00099284	0.0019519	0.001114	0.00022765	-0.00096482	-0.00032419	-0.00016899	-0.00027403
3.3507	340.38	0.00051125	-6.22e-05	-0.00026315	-0.00050969	0.00061021	0.00035329	-0.00030529	-0.00032778	-0.00031772	0.00049369
3.3673	340.2	-0.00040653	-0.0012507	-0.001031	-0.00038441	-0.00125	0.00044855	0.0011128	0.001038	0.00020405	0.0011444
3.384	341.01	-0.00058397	-0.0016459	-0.0003385	-6.03e-05	-0.00087683	0.002343	0.0027075	0.0014989	0.00084862	0.0022621
3.4007	340.62	-0.000107	-0.0016733	-0.00039045	-0.0013828	-0.000871	0.0014773	0.00082233	0.00096616	0.0012807	0.00080939
3.4174	340.9	0.00028456	-0.00048384	-0.00067152	-0.0010025	9.59e-05	0.0012498	0.00098248	0.001308	0.0012562	0.0010786
3.434	341.42	-0.00012126	-0.0020675	0.00076632	-0.0007359	-0.00023794	0.0010505	0.0021357	0.0022332	0.0018425	0.0021944
3.4507	342.04	-0.0014373	-0.001473	-0.0014912	-0.0017464	-0.002351	0.00093741	0.00209	0.0011716	0.0013312	0.00062337
3.4674	341.98	-0.0016158	-0.0020383	-0.0010284	-0.001906	-0.0023462	0.002305	0.0020436	0.0013355	0.0010649	0.0023806
3.484	342.02	-0.0021357	-0.0021513	-0.00079474	-0.0016692	-0.00084525	0.0027428	0.0025818	0.0012944	0.001684	0.0028532
3.5007	341.92	-0.001406	-0.0018972	-0.0010193	-0.0020284	-0.001491	0.0021624	0.0022418	0.0020117	0.0015718	0.0022147
3.5174	342.57	-0.0020409	-0.0024916	-0.0012726	-0.0017077	-0.0018829	0.0033554	0.0024573	0.0021736	0.001369	0.0018976
3.534	343.01	-0.0017388	-0.0023233	-0.00023812	-0.0025782	-0.0020776	0.0022504	0.001678	0.0026271	0.00098402	0.0015511
3.5507	343.39	-0.0011816	-0.0016748	-0.0010076	-0.0018054	-0.0018497	0.0027444	0.0023898	0.0013561	0.0013014	0.0019932
3.5674	343.3	-0.0025572	-0.0030056	-0.00088992	-0.0024222	-0.0021587	0.0020169	0.0021654	0.0017496	0.0013453	0.0014419
3.5841	343	-0.0017749	-0.0029238	-0.001774	-0.0018209	-0.0021297	0.0026556	0.0018237	0.0021134	0.00062753	0.0017084
3.6007	344.85	-0.0017033	-0.0020513	-0.0014569	-0.0022691	-0.0016216	0.0026543	0.0025639	0.0020384	0.00033773	0.0031151
3.6174	344.93	-0.002002	-0.0021684	-0.00068213	-0.0021229	-0.0019611	0.0031473	0.0032458	0.0028982	0.00056694	0.0025043
3.6341	344.32	-0.0025003	-0.0030208	-0.0013959	-0.0024875	-0.0018496	0.0037858	0.0033127	0.002588	0.00043122	0.0027999
3.6507	345.13	-0.0022327	-0.0024892	-0.0015091	-0.0020877	-0.0021059	0.0033469	0.0032913	0.0033593	0.0016992	0.0031247
3.6674	344.4	-0.0020512	-0.0020709	-0.0008786	-0.0018869	-0.0017136	0.0031697	0.0021865	0.0030769	0.00074139	0.0030105
3.6841	345.25	-0.0022966	-0.0016247	-0.0015076	-0.0011763	-0.0018584	0.0027593	0.001784	0.0023262	0.00076046	0.0016683
3.7007	344.91	-0.00092348	-0.0019989	-0.0010209	-0.0016574	-0.0018627	0.0017962	0.0012641	0.0023057	0.00065833	0.0018166
3.7174	345.48	-0.0019097	-0.0014968	-0.0014503	-0.0016854	-0.001303	0.0012982	0.00097763	0.0022551	0.00049594	0.0015263
3.7341	346.01	-0.0019872	-0.00085325	-0.0015079	-0.0012034	-0.0019298	0.0018166	0.00069054	0.0011228	0.0016152	0.0011773
3.7508	345.9	-0.00127	0.00027219	-0.00042096	-0.001431	-0.00043882	-7.64e-05	8.15e-05	0.00063251	0.00032564	-1.85e-05
3.7674	347.18	-0.00072368	-0.00041541	-0.00016411	-0.00041049	-0.00013449	-0.00014054	-0.0009364	-0.00035436	0.00022619	0.00059454
3.7841	350.21	-0.00034842	-5.49e-05	0.00037919	0.0006675	0.00025434	-0.0002636	-0.0015754	-0.0010502	0.00082845	-0.00031031
3.8008	358	0.0011084	0.00095774	0.00092263	0.00055204	0.00047315	-0.00073564	-0.0009033	-0.0016885	-3.2e-05	-0.0015647
3.8174	368.6	0.00094179	0.0010635	0.0008639	0.00043636	0.0010596	-0.0011216	-0.0019525	-0.0014254	-0.00043448	-0.0026731
3.8341	378.77	0.0011166	0.0020207	0.00091981	0.00091735	0.0015329	-0.0020299	-0.0023321	-0.0021828	-0.0011104	-0.0019775
3.8508	386.9	0.001918	0.0012471	0.0013772	0.0017967	0.0023746	-0.0029098	-0.0024798	-0.002272	-0.0017246	-0.0026801
3.8674	391.69	0.002092	0.0017792	0.0016627	0.0021359	0.0022243	-0.0037903	-0.0030072	-0.0025373	-0.0014865	-0.0031797
3.8841	394.98	0.0020091	0.0023118	0.0014316	0.0016497	0.001054	-0.0037464	-0.0030992	-0.0031242	-0.0023431	-0.0028077
3.9008	394	0.0018119	0.0021918	0.0011433	0.0017897	0.0019515	-0.0032122	-0.002348	-0.0028401	-0.001983	-0.0030477
3.9175	392.09	0.0021275	0.0026971	0.0021175	0.0031257	0.0014891	-0.0029106	-0.0023262	-0.0032266	-0.001957	-0.0028525
3.9341	388.83	0.0018155	0.0023506	0.0013126	0.00093197	0.0013667	-0.0035942	-0.0025679	-0.0032658	-0.0018396	-0.0030948
3.9508	383.44	0.0017029	0.0019479	0.000881	0.001584	0.0010459	-0.0033823	-0.0027818	-0.0029578	-0.0013873	-0.0032219
3.9675	378.34	0.0020176	0.002426	0.0014247	0.0019805	0.0011781	-0.0016078	-0.0018608	-0.0025349	-0.0017257	-0.0017201
3.9841	373.22	0.0015053	0.00097425	0.0011939	0.0018933	0.00088551	-0.001746	-0.0005608	-0.0020553	-0.0012119	-0.00094615
4.0008	368.38	0.0013918	0.0015663	0.0016516	0.0012658	0.0012723	-0.0015667	-0.00063316	-0.0014315	0.00055168	-0.00037688
4.0175	364.93	0.00042351	0.00076861	0.00099046	0.0010083	0.00052655	0.00032361	-9.36e-05	-0.00089625	0.00018298	0.0001917
4.0341	359.31	0.00062259	-0.00016966	-0.0007874	-0.0007544	-0.0012646	-0.0003994	-0.0001685	-4.14e-05	-6.34e-05	0.00078885
4.0508	356.79	-0.0011419	-0.0014179	-0.00030206	-0.00078412	-0.00096384	0.0012001	0.0010998	0.00034558	0.0014895	0.0014731
4.0675	352.28	-0.0016545	-0.0018727	-0.0019635	-0.001835	-0.0015108	0.0013461	0.0015198	0.00084802	0.00093848	0.00089984
4.0842	351.53	-0.0013434	-0.00162	-0.0021939	-0.00072984	-0.0018318	0.0012874	9.64e-05	0.0004145	0.0013335	0.00099779
4.1008	349.01	-0.0019136	-0.00071576	-0.00099431	-0.00075939	-0.00096673	0.0006461	0.00042601	0.0010602	0.00041743	0.0008903
4.1175	347.5	-0.0018877	-0.0007452	-0.0017402	-0.00019269	-0.0019378	-0.00040248	0.00037464	0.00085745	0.00047765	0.00046059
4.1342	345.99	-0.0014361	-0.00083091	-0.0015994	-0.0008467	-0.001271	-0.00020307	-0.0007295	-7.67e-05	0.00096518	-0.00096207
4.1508	344.47	0.00038075	0.00033013	-0.00074324	-0.00025154	0.00047102	-0.00081769	-0.00125	-0.00051545	0.00023342	-0.00098453
4.1675	343.62	0.00063303	0.0012091	0.00074407	0.0010546	0.0015924	-0.0009397	-0.0012753	-0.0008387	0.00056915	-0.0012411
4.1842	341.92	0.00071399	0.0010392	0.00068404	0.00068417	0.00050502	-0.001875	-0.0020602	-0.0024164	-0.001775	-0.002868
4.2008	342.7	0.0016208	0.0021751	0.0018	0.0025041	0.0031007	-0.0029553	-0.0010369	-0.0017803	-0.0012566	-0.0020773
4.2175	342.06	0.002043	0.0023181	0.00082156	0.0024179	0.001473	-0.003022	-0.0015613	-0.0018738	-0.00095073	-0.0017531
4.2342	341.63	0.0023222	0.0022911	0.0011052	0.0019049	0.0012347	-0.0031475	-0.002028	-0.0020268	-0.0010402	-0.0022749
4.2509	342.16	0.0018025	0.0021224	0.0017905	0.0027868	0.0029805	-0.0016213	-0.0015909	-0.0027635	-0.0014639	-0.0014564
4.2675	341.04	0.0020806	0.0023232	0.0016435	0.0022166	0.0022312	-0.0015161	-0.0018258	-0.0023358	-0.00073073	-0.0010171
4.2842	341.82	0.0012464	0.0013603	0.0017546	0.0019313	0.0022474	-0.0018178	-0.0017111	-0.0022004	-0.00066672	-0.0020659
4.3009	340.99	0.0014947	0.0023848	0.0013203	0.0020444	0.0022352	-0.002294	-0.0022973	-0.0018033	-0.001059	-0.0011318
4.3175	341.43	0.0021416	0.0012803	0.001517	0.0015313	0.0014291	-0.0017263	-0.001279	-0.0012026	-0.0012376	-0.00083953
4.3342	342.12	0.0013623	0.00071575	0.00073809	0.00019397	0.00059505	-0.0013616	-0.00096129	-0.0021775	-0.0015069	-0.001423
4.3509	340.37	0.0005828	0.00088864	0.00081934	0.0012443	0.00080842	-0.00047404	-0.00099439	-0.0013447	-0.00037546	-0.00048891
4.3675	341.2	0.00048621	-0.00044068	-0.00013165	-0.00057596	-0.00059153	-0.00045786	0.0007852	-0.00016095	8.72e-05	6.61e-05
4.3842	340.94	-0.0010338	-0.0001265	-0.0004523	-0.00077682	-0.0017359	0.00054712	0.00095668	0.00055615	9.34e-05	0.00062158
4.4009	341.51	-0.0008194	-0.0022184	-0.0013744	-0.0014321	-0.0018633	0.0026608	0.0020949	0.0018005	0.0012895	0.0010312
4.4176	342.04	-0.001601	-0.0019618	-0.001381	-0.0015488	-0.0015677	0.0011918	0.0011827	0.0019333	0.00044316	0.00065143
4.4342	341.97	-0.00047892	-0.00074325	-0.0011019	-0.00087174	-0.00062252	0.0020249	0.0018819	0.0027693	0.0019158	0.0020569
4.4509	342	-0.00035302	-0.0022696	-0.00076618	-0.0015572	-0.0010912	0.00096501	0.0013508	0.0011452	0.00073497	0.00047782
4.4676	342	-0.0015933	-0.0024947	-0.00086046	-0.00045581	-0.00108	0.001566	0.00090817	0.0010735	0.00074486	0.00074264
4.4842	341.95	-0.0021803	-0.0024377	-0.0017852	-0.002249	-0.0024536	0.0023432	0.0019893	0.0011485	0.0002678	0.0012422
4.5009	342.99	-0.0022572	-0.0015045	-0.0011941	-0.0017173	-0.001625	0.0016929	0.0016058	0.0018682	0.0013466	0.00077684
4.5176	343.4	-0.0027898	-0.0017596	-0.0012904	-0.0016684	-0.0019551	0.0020637	0.0016038	0.0022373	0.001237	0.001717
4.5342	344.22	-0.0020744	-0.0020435	-0.0018452	-0.0020174	-0.0023705	0.0022316	0.0013973	0.0028711	0.00097573	0.0019849
4.5509	342.98	-0.0018998	-0.00097011	-0.001199	-0.0025939	-0.0010921	0.0024005	0.0012793	0.0021571	0.0012034	0.0013165
4.5676	344.55	-0.002238	-0.0019626	-0.0017267	-0.0022645	-0.0016507	0.0020748	0.0025693	0.0025871	0.00060851	0.0013518
4.5842	343.71	-0.0017253	-0.0022481	-0.0011106	-0.0017942	-0.0011646	0.0024501	0.0019833	0.0024023	0.0006854	0.0016515
4.6009	345.09	-0.0019527	-0.0020253	-0.00095288	-0.0013245	-0.0016118	0.0025642	0.0013689	0.0028047	0.00097662	0.0019817
4.6176	345.14	-0.0014142	-0.00098235	-0.0014542	-0.0024155	-0.0018619	0.0024169	0.0018987	0.0021817	0.0014518	0.00099478
4.6343	345.31	-0.0021275	-0.0014961	-0.0017844	-0.00052942	-0.00072792	0.0027086	0.0023121	0.0019408	-0.00011487	0.0020005
4.6509	346.21	-0.001478	-0.00065188	-0.0016861	-0.0011692	-0.0018557	0.0027972	0.0022864	0.0026096	0.00097126	0.0024218
4.6676	345	-0.0013982	-0.0016195	7.24e-05	-0.0017528	-0.0016559	0.0028579	0.0023787	0.0025462	0.001327	0.0029618
4.6843	345.66	-0.0013197	-0.0023322	-0.00071846	-0.0025636	-0.0022476	0.0030366	0.0019437	0.0028651	0.0015311	0.0027989
4.7009	345.99	-0.0021803	-0.001999	-0.001967	-0.0023264	-0.0024443	0.0014656	0.0014215	0.0016011	0.00079051	0.001494
4.7176	345.74	-0.0019905	-0.0019488	-0.0008407	-0.0015795	-0.0013704	0.0019672	0.0015159	0.0006029	-0.00031423	0.00095274
4.7343	346.38	-0.0016881	-0.0017009	-0.0013463	-0.0021377	-0.00083316	0.0015657	0.0015523	0.0013922	0.00053171	0.0017891
4.751	346.12	-0.00076078	-0.0011135	-0.001022	-0.001477	-0.00074864	0.0013987	0.00079767	0.00071754	0.00022059	0.0013668
4.7676	347.17	-0.0013703	-0.00075241	0.00067765	-0.00019173	7.14e-05	0.0015826	0.0011576	0.0014498	0.00061103	0.0014142
4.7843	346.91	9.66e-05	0.00057236	0.00074376	-0.0002696	0.00066526	0.00054303	-0.00021084	0.00030774	-0.00012525	0.00049616
4.801	349.28	-0.00040135	0.00087744	0.00026476	0.00061832	-0.00015676	-0.0010476	-0.0014309	-0.0011542	-0.00034286	-0.00039103
4.8176	356.4	0.00026763	0.00036036	7.24e-05	0.00076713	-0.00049729	-0.00097802	-0.0018601	-0.0012991	-4.22e-05	-0.0012182
4.8343	366.45	0.00050894	0.001233	0.00033863	0.0009726	0.00037936	-0.0014604	-0.00094373	-0.001502	0.00047229	-0.00096307
4.851	375.96	0.0004078	0.0020784	0.00074828	0.00063758	0.00074686	-0.0026103	-0.0023374	-0.0025808	-0.00062691	-0.001204
4.8676	384.35	0.0014751	0.002243	0.0021056	0.001241	0.0023342	-0.0016669	-0.0013331	-0.0011758	-0.0011466	-0.0011813
4.8843	392.42	0.0024862	0.0020673	0.0010228	0.0019871	0.0016815	-0.0028446	-0.002083	-0.0021668	-0.0010268	-0.0016254
4.901	395	0.001442	0.0022044	0.0014329	0.0018224	0.0021923	-0.002714	-0.0016922	-0.002193	-0.00078496	-0.0020103
4.9177	395.33	0.0010542	0.0014053	0.00098207	0.0019426	0.0019942	-0.0031639	-0.0032012	-0.003562	-0.0013033	-0.0032408
4.9343	394.91	0.0010085	0.001657	0.00033083	0.00018512	0.00097434	-0.0036422	-0.0030442	-0.0024199	-0.0016386	-0.0028363
4.951	389.69	0.0016189	0.0024774	0.0016595	0.0017562	0.0019116	-0.0019704	-0.0018055	-0.0028542	-0.0010004	-0.0020515
4.9677	385.55	0.0014874	0.0016515	0.0012378	0.0018768	0.0019136	-0.0023902	-0.0022035	-0.0020322	-0.00090932	-0.0022587
4.9843	381.12	0.0016984	0.0023028	0.00095996	0.0020832	0.0011789	-0.0030708	-0.0013437	-0.002057	-0.00087875	-0.0023193
5.001	374.86	0.0021664	0.0019325	0.0015722	0.0013787	0.0022032	-0.0021816	-0.0015952	-0.0020815	-0.00051317	-0.00085961
5.0177	370.93	0.00018061	0.00068355	0.0013808	0.001614	0.001356	-0.0019311	-0.0013489	-0.0019011	-0.00032981	-0.001182
5.0343	365.92	0.00033443	0.0013362	0.00098885	0.00034163	5.69e-05	-0.0017672	-0.00089734	-0.0012521	-0.00042003	-0.00042166
5.051	361.98	0.00071652	0.00017435	0.00022441	-1.98e-05	0.00074188	-0.00020506	-0.00038654	-0.00060224	0.00040337	-0.00018683
5.0677	358.1	0.00035734	0.00096979	0.0011242	-0.00012501	-0.00032879	0.00036867	0.0008581	-0.00021494	0.00077062	0.00025384
5.0844	355.04	0.00011242	-0.00055865	-0.00061459	-0.00028675	0.00032893	0.00044778	8.02e-05	0.00034899	0.0015956	0.0012523
5.101	353	-0.0013855	-0.00047094	-0.0012912	-0.00061861	-0.0004287	0.0014613	0.00059307	0.00091397	0.0012321	0.0010213
5.1177	350.28	-0.00091806	-0.0004393	-0.0015665	-0.00077964	-0.00076072	0.0016883	0.00049074	0.0012747	0.0016006	0.0012601
5.1344	347.92	-0.0019876	-0.0019921	-0.0012689	-0.001423	-0.00072413	0.0010697	7.88e-06	0.00087359	0.0011158	0.0010309
5.151	345.45	-0.00083663	-0.00065756	-0.0017728	-0.00073144	-0.0010548	0.001211	2.41e-05	0.00062007	0.00060121	0.00030482
5.1677	344.78	-0.0010234	0.00019735	-0.0005008	-0.00094822	-0.00013932	0.00036149	-0.00051577	0.00069001	0.00060479	-3.92e-05
5.1844	343.04	0.00018642	0.0005714	0.00057223	0.00031298	0.0005226	-2e-05	-5.84e-05	0.00017454	0.00057817	-0.00035273
5.201	342.44	0.0011412	0.0012298	0.00058456	0.0019749	0.00053365	0.00021181	0.00028275	-0.00025181	0.00012554	8.1e-06
5.2177	343.08	0.0011264	0.0013783	0.00076936	0.00070568	0.00063045	-0.0018855	-0.0010753	-0.00029615	-0.00069168	-0.00082996
5.2344	341.57	0.0015117	0.0016692	0.0012416	0.0020843	0.0018057	-0.0019137	-0.0011429	-0.0013351	-0.00029175	-0.0011691
5.2511	342.16	0.0015549	0.0012227	0.0012261	0.001926	0.0015636	-0.0018825	-0.0017659	-0.0023426	-0.00016544	-0.0015947
5.2677	341.16	0.0019127	0.0015997	0.0019578	0.0016258	0.0019181	-0.0029551	-0.0020071	-0.0027928	-0.00031283	-0.0012296
5.2844	341.04	0.0017854	0.0026589	0.0017993	0.0019526	0.0018761	-0.00103	-0.00057795	-0.0019844	0.00051371	-0.00021921
5.3011	341	0.0013731	0.0015037	0.0016125	0.0019951	0.0012107	-0.0015188	-0.00081717	-0.0020227	-0.000516	-0.0014311
5.3177	341.61	0.0013611	0.0018252	0.00090912	0.0016392	0.0016239	-0.0018022	-0.0013773	-0.0015622	-0.00014602	-0.0010327
5.3344	341.05	0.0017495	0.0011538	0.0010387	0.0014832	0.00081824	-0.0016765	-0.00079369	-0.00054332	0.00010238	-0.00028146
5.3511	340.35	0.00131	0.0018447	0.0016856	0.0016977	0.0016298	-0.00085018	-0.00070664	-0.0012508	-0.0009571	-0.00078709
5.3677	340.27	0.0011281	0.0010319	0.0015573	0.0022544	0.0016195	-0.00060438	-0.00029563	-0.0015756	-7.02e-05	-0.0005888
5.3844	341.01	0.00011911	0.00078685	0.00036702	2.15e-05	0.00050378	0.0001098	0.00093882	-0.0007859	-0.00085597	-0.00035959
5.4011	340.54	0.00088001	-0.00044982	0.00075568	0.00046406	0.0004662	-0.00060243	0.00023829	0.00027028	3.08e-05	0.0010432
5.4177	340.98	0.00055678	0.00038205	0.00036964	0.00033796	4.06e-06	0.0020715	0.0013887	0.001359	0.00030947	0.0023617
5.4344	340.86	-0.0011917	-0.0011373	-0.0022508	-0.0014077	-0.00059904	0.0016541	0.0016899	0.0011294	0.00089252	0.0017164
5.4511	342.05	-0.0021685	-0.0017498	-0.0014621	-0.0032921	-0.0012863	0.0023492	0.0016992	0.0024587	0.00028835	0.0013666
5.4678	341.98	-0.0019205	-0.001627	-0.0020763	-0.001943	-0.00095441	0.0017026	0.0011817	0.0029095	0.00084067	0.0014
5.4844	341.95	-0.0011308	-0.00048556	-0.0011729	-0.00016574	-0.0008203	0.0024608	0.0018119	0.0028042	0.0016673	0.0017873
5.5011	342.92	-0.0011668	-0.00257	-0.00089949	-0.0013429	-0.001846	0.0022281	0.0012104	0.0016435	-0.0002766	0.00088625
5.5178	342.44	-0.0011456	-0.0008079	-0.00062605	-0.0012133	-0.0017682	0.0029333	0.0022564	0.0025718	0.00064002	0.0021866
5.5344	343.03	-0.0017793	-0.0028926	-0.00092595	-0.0007713	-0.0020578	0.003232	0.0025996	0.0024155	0.00079592	0.0014653
5.5511	343.01	-0.0018715	-0.0021221	-0.0025429	-0.0024873	-0.0020645	0.0036213	0.0012402	0.002644	0.00055591	0.0024181
5.5678	343.28	-0.0024757	-0.002963	-0.0012968	-0.0031523	-0.0013923	0.0022876	0.0016169	0.0030519	0.00019399	0.001085
5.5845	343.14	-0.0019123	-0.0024198	-0.0021123	-0.002428	-0.0017948	0.0044667	0.0016141	0.0033155	0.00080536	0.0021296
5.6011	344.17	-0.0022311	-0.0015093	-0.002727	-0.0014194	-0.0020839	0.002231	0.0019662	0.0031702	0.0018736	0.0017391
5.6178	343.9	-0.0019515	-0.0036801	-0.0019683	-0.0019437	-0.002175	0.0024551	0.0013508	0.0013232	0.00029259	0.0016441
5.6345	344.46	-0.0026112	-0.0017544	-0.002612	-0.0022693	-0.002068	0.0027404	0.0016193	0.0028879	5.09e-05	0.001727
5.6511	345.1	-0.002587	-0.0019767	-0.0027978	-0.0023679	-0.002187	0.0022976	0.0017726	0.0024865	-0.00019133	0.0014601
5.6678	344.18	-0.0018502	-0.0020299	-0.0014379	-0.001814	-0.0018817	0.0031435	0.0015168	0.0027346	-0.00085942	0.0017523
5.6845	345.13	-0.0014258	-0.0020554	-0.0017097	-0.0016005	-0.0013215	0.0039634	0.0015572	0.0028973	0.00084318	0.0024866
5.7011	344.87	-0.00074374	-0.002251	-0.0008356	-0.0016709	-0.0016379	0.0034106	0.0030405	0.0036805	-7.01e-05	0.0029883
5.7178	345.56	-0.0016574	-0.0032663	-0.0017376	-0.0029329	-0.0026889	0.0038549	0.0018504	0.0030543	0.00035407	0.0023471
5.7345	347.07	-0.0014585	-0.0030672	-0.0018944	-0.0026626	-0.0015342	0.0031021	0.0033091	0.0032249	0.00083852	0.0021773
5.7512	346.94	-0.0024551	-0.0020205	-0.0019363	-0.0022218	-0.0016514	0.0027028	0.0019173	0.0028981	0.00077454	0.0027429
5.7678	347	-0.0017128	-0.002274	-0.0026648	-0.0018373	-0.0025314	0.0022181	0.0012635	0.0025738	0.00016224	0.0015204
5.7845	347.01	-0.00054088	-0.0013117	-0.00087305	-0.00085555	-0.0019124	0.0018231	0.0018162	0.0027221	0.00079605	0.0015901
5.8012	347.04	0.00014836	0.00044475	0.00020494	-0.00058318	-0.00027302	0.0010508	0.00081421	0.0013743	-0.00039569	0.00013791
5.8178	346.85	0.00018263	-0.00014948	0.0001938	-0.00070807	0.00026395	0.00010584	7.91e-05	0.00067563	-0.00022028	5.37e-06
5.8345	350.81	0.00053266	0.00067327	-1.74e-05	-0.00020681	0.00034854	-0.0012442	-9.67e-05	-0.00010854	-0.00074484	-0.00091574
5.8512	358.12	0.00042745	0.00087298	0.00023142	0.0010356	0.0002641	-0.0015732	-0.0012085	-0.00097811	-0.00041987	-0.00063649
5.8678	368.14	0.0010383	0.0012149	0.0010843	0.0010269	0.0017406	-0.0019009	-0.00070678	-0.0014062	-0.00046069	-0.00097035
5.8845	378.05	0.0017659	0.0028067	0.0016228	0.0017315	0.0020558	-0.0014713	-0.0011704	-0.0018619	-0.00032048	-0.0014493
5.9012	385.44	0.0024103	0.0020993	0.0029683	0.0022096	0.0019465	-0.0028435	-0.001281	-0.0019065	-0.0015482	-0.0016352
5.9179	391.83	0.002685	0.002557	0.0034529	0.0032028	0.0032019	-0.0020056	-0.0017415	-0.0012474	-0.00071253	-0.0018203
5.9345	393.94	0.0031626	0.0029303	0.002241	0.0029709	0.0030101	-0.0029981	-0.001615	-0.002752	-0.0017909	-0.0015668
5.9512	394.25	0.0038433	0.0023102	0.0024117	0.003568	0.0018826	-0.0030019	-0.0013409	-0.0022376	-0.001444	-0.00178
5.9679	391.97	0.0039249	0.0031113	0.003073	0.0035103	0.0028584	-0.0028019	-0.0012413	-0.0025993	-0.0021606	-0.0021972
5.9845	388.22	0.0039229	0.0028621	0.0026713	0.0030261	0.0031544	-0.0035018	-0.0016382	-0.0029891	-0.002272	-0.0032554
6.0012	384.46	0.0037228	0.0029832	0.0035663	0.0035994	0.0028269	-0.0023138	-0.0013606	-0.0021506	-0.0013534	-0.0022129
6.0179	379.53	0.0034394	0.0029632	0.0023908	0.0038891	0.002558	-0.0029554	-0.00017361	-0.0021006	-0.0016803	-0.0011399
6.0345	373.88	0.0029868	0.002802	0.0032313	0.0040092	0.0033705	-0.002464	-0.00086061	-0.0019329	-0.0012805	-0.0014394
6.0512	369.09	0.0029664	0.0018185	0.0014847	0.0020482	0.002423	-0.0021467	-0.00057971	-0.0018816	-0.0013678	-0.0012128
6.0679	364.48	0.0033495	0.0019432	0.0024427	0.0019434	0.0020741	-0.00081139	-0.00015122	-0.00092273	-0.001305	-0.00010921
6.0846	361.91	0.0013881	0.0014445	0.0017061	0.00098571	0.0015284	-0.00078452	-1.48e-05	-2.11e-05	-0.00081863	3.01e-05
6.1012	356.62	0.0018328	0.00074843	0.0016324	0.0010835	0.00058765	0.00049427	0.0006211	0.00023702	0.00012228	0.00069613
6.1179	354.65	0.00062189	0.00030871	0.0015029	0.00052803	0.001123	0.00049206	0.0013756	0.00034914	8.94e-05	4.59e-05
6.1346	351.12	0.00061392	0.00060665	0.00062819	0.00048647	0.00052586	-0.00038361	4.85e-05	-0.00079749	-0.00085642	0.00030242
6.1512	349.8	0.0012369	5.52e-05	0.00047306	0.00087322	0.00083735	0.00037116	0.00030585	-0.0005967	-0.00010242	-0.00028893
6.1679	348	0.00060491	0.00026951	6.11e-05	0.00026537	0.00066839	-0.00067888	-0.00052017	-0.00019053	-0.00086883	-0.00020779
6.1846	345.67	0.001118	0.00071124	0.00036797	-2.8e-05	0.00052918	-0.00076833	-0.00046635	-0.00072071	-0.00023928	-3.89e-05
6.2012	345.12	0.0014906	0.0023455	0.0012792	0.0015296	0.0014119	-7.23e-05	0.0007898	0.00018393	0.00075419	-0.00068842
6.2179	343.48	0.0010649	0.00054791	0.0017614	0.0010961	0.0013035	-0.0011218	-0.0005614	-0.0011065	-0.0013232	-0.000695
6.2346	343.06	0.0020992	0.0016437	0.0016702	0.0021732	0.0013949	-0.0018216	-0.0012664	-0.0012549	-0.00091072	-0.0021027
6.2513	342.93	0.0028501	0.0022017	0.0025574	0.0033381	0.0033895	-0.0017078	-0.0012974	-0.00093502	-0.00037783	-0.0015259
6.2679	341.84	0.0030592	0.0025331	0.0021808	0.0021088	0.0032274	-0.0020589	-0.0010937	-0.0011706	-0.00069681	-0.0013867
6.2846	343.06	0.0026976	0.0030638	0.0022653	0.0030474	0.0030664	-0.0020034	-0.00036244	-0.0022239	-0.00022714	-0.00048846
6.3013	341.15	0.00291	0.0016357	0.0032135	0.0028179	0.0023668	-0.0024705	-0.00024521	-0.0020788	-0.0011257	-0.0017799
6.3179	342.14	0.0029809	0.0016838	0.0031271	0.0028743	0.0024914	-0.0013987	-0.0010055	-0.0010857	-0.00044601	-0.00082383
6.3346	341.05	0.0028241	0.0016753	0.00215	0.0013927	0.0019355	-0.0013433	-0.00018463	-0.0020505	-0.0011039	-0.0013856
6.3513	341.83	0.0016391	0.001383	0.0015765	0.001792	0.0015223	-0.001346	-0.0011485	-0.0021089	-0.00091244	-0.0010426
6.3679	340.99	0.0020566	0.0010906	0.00057335	0.00065428	0.0014782	-0.00073841	-0.00053152	-0.0011151	-0.00066124	-0.0010498
6.3846	341.47	0.001446	0.0016203	0.00086235	0.00074082	0.0011793	-0.0015255	-0.00064549	-0.00017847	-0.00065405	-0.00088195
6.4013	342.11	0.0014078	0.0017808	0.0013813	0.00085591	0.001901	0.00036176	0.0002364	0.00017377	-0.00040472	7.45e-05
6.418	341.11	0.00082742	1.34e-05	0.0011825	-0.00036559	-0.00083358	-0.00077461	-0.00022786	-0.00017582	-0.0010981	-0.00028329
6.4346	341.92	-0.00018012	0.00022902	0.00040969	-2.35e-05	-0.00084919	0.0014347	0.00094843	0.00055787	3.33e-07	0.00087839
6.4513	340.76	-0.00070184	-0.0014241	-0.00024808	-0.001074	-0.00049748	0.0011709	0.00154	0.00053118	-0.00066454	0.00087127
6.468	342.37	-0.00088129	-0.002426	-0.0016504	-0.0018118	-0.0018429	0.0013152	0.00078386	0.0020869	0.00061546	0.001771
6.4846	341.93	-0.0023423	-0.0026094	-0.0024793	-0.0026348	-0.0023967	0.0025964	0.0016109	0.0015338	0.00046581	0.0007698
6.5013	342.38	-0.0022658	-0.0021725	-0.002422	-0.0018135	-0.002443	0.0019548	0.0011196	0.0016847	0.00071108	0.0017575
6.518	343.08	-0.0031571	-0.0036008	-0.0027946	-0.0018157	-0.0022645	0.0025377	0.0023879	0.0013968	0.0012603	0.0021314
6.5346	342.19	-0.0038493	-0.002885	-0.0024246	-0.0036613	-0.0027928	0.0023052	0.0011939	0.0023989	0.0015353	0.0018325
6.5513	341.97	-0.0032918	-0.0034408	-0.0033423	-0.0028157	-0.0036605	0.0029768	0.0018765	0.0018484	0.0013227	0.0027631
6.568	342.92	-0.0037584	-0.0032363	-0.0036893	-0.0040392	-0.0035422	0.0024538	0.0016217	0.0026762	0.00019689	0.001967
6.5847	342.88	-0.004027	-0.0036544	-0.0041231	-0.0034232	-0.0035946	0.0027768	0.0014259	0.0037694	0.001201	0.0024588
6.6013	344.05	-0.003274	-0.0033688	-0.0027586	-0.0036863	-0.0023507	0.0031294	0.0016701	0.0037191	0.0017184	0.0020144
6.618	344.28	-0.0030906	-0.0042134	-0.0033957	-0.0040075	-0.0039295	0.0033369	0.0014164	0.001998	0.0022663	0.001892
6.6347	345	-0.003761	-0.0035368	-0.0031199	-0.0035658	-0.0031972	0.0023497	0.0016611	0.002711	0.00065125	0.0018868
6.6513	343.01	-0.0043472	-0.0044696	-0.0042167	-0.0043428	-0.0043272	0.0019462	0.0018766	0.0019886	0.0012591	0.001443
6.668	344.06	-0.0038274	-0.0035429	-0.0039728	-0.0022611	-0.00295	0.0021838	0.00071563	0.0022336	-0.00041556	0.0023737
6.6847	344.91	-0.0036215	-0.0027867	-0.002616	-0.0027023	-0.0027866	0.0032668	0.0025131	0.002186	-0.00017363	0.0022221
6.7013	344.9	-0.0036727	-0.0024555	-0.0026895	-0.0021243	-0.0028507	0.0027473	0.0017908	0.0023731	0.00055507	0.0022166
6.718	346.07	-0.0033845	-0.002832	-0.001735	-0.0026252	-0.0019286	0.0048816	0.0033549	0.0032053	0.001132	0.002679
6.7347	345.2	-0.0036092	-0.0034077	-0.0031555	-0.0024755	-0.0031531	0.0036321	0.002573	0.0034514	0.0014044	0.00279
6.7514	346.11	-0.0035798	-0.0041538	-0.0030336	-0.0038854	-0.003927	0.0029377	0.0022894	0.0031112	0.0025	0.0022568
6.768	345.98	-0.0043184	-0.0032654	-0.00397	-0.0037953	-0.004392	0.0026513	0.0012733	0.0023315	0.001858	0.0026301
6.7847	345.93	-0.0041214	-0.0025753	-0.0034512	-0.002063	-0.0033651	0.0020443	0.00069638	0.0016108	0.00146	0.0018327
6.8014	347.06	-0.0032157	-0.0018012	-0.0027049	-0.0018051	-0.0021128	0.0017864	0.00049926	0.0003348	0.0011229	0.0001594
6.818	346.86	-0.0033337	-0.0011126	-0.0019878	-0.0013212	-0.0021033	-0.0005353	-0.00072162	0.00063737	0.00054226	0.00029598
6.8347	347.26	-0.0008076	-0.00025472	-0.0015576	-0.00038372	-0.00079555	-0.00076497	-0.00024851	-0.0017764	0.00044865	-0.00088113
6.8514	348.21	-0.00075719	-2.02e-05	-0.00058417	-0.0010088	-5.32e-05	-0.0022134	-0.00094515	-0.0014177	0.00023312	-0.0020871
6.868	355.27	0.00014716	0.00024186	0.00015994	-0.00061249	0.00017912	-0.0023869	-0.0023134	-0.0022847	-0.00031723	-0.0020417
6.8847	364.1	0.00082329	0.0010418	0.00041618	0.000636	0.00066533	-0.0027066	-0.0021077	-0.0019867	-0.00016806	-0.0016776
6.9014	374.34	0.0015563	0.0017852	0.00072915	0.00026397	0.00058466	-0.0035775	-0.0034191	-0.0030595	-0.00093156	-0.0032358
6.9181	382.03	0.0016325	0.0026991	0.0017305	0.0022812	0.00095623	-0.0026555	-0.00278	-0.0023568	-5.3e-05	-0.0027591
6.9347	388.47	0.0019366	0.0014273	0.0015547	0.0012247	0.001639	-0.0040505	-0.0038611	-0.003403	-0.0015771	-0.0036218
6.9514	391.25	0.0021264	0.0026244	0.0026997	0.0019612	0.0021799	-0.0044343	-0.0033718	-0.0032571	-0.0014901	-0.0036432
6.9681	391.16	0.0032875	0.0028851	0.0017188	0.0025272	0.0035436	-0.0039817	-0.0033503	-0.0029093	-0.00088673	-0.0036666
6.9847	390.55	0.0033627	0.002947	0.0019441	0.0027513	0.003233	-0.0031839	-0.0046985	-0.0032619	-0.0014084	-0.0029362
7.0014	387.1	0.0015523	0.0018449	0.0021119	0.0023488	0.0011931	-0.0043839	-0.0032555	-0.0032672	-0.0025375	-0.0037777
7.0181	382.92	0.0039135	0.0013396	0.0031707	0.0028864	0.0024413	-0.003533	-0.0027163	-0.0031291	-0.0018447	-0.0027901
7.0347	378.79	0.0025307	0.002452	0.0024189	0.0022276	0.0013653	-0.002539	-0.0021791	-0.0026437	-0.00096924	-0.002473
7.0514	371.94	0.0023489	0.0020888	0.0018112	0.0023097	0.0021597	-0.0010246	-0.0017022	-0.0013443	-0.00058018	-0.0013429
7.0681	369.56	0.0018817	0.0010737	0.0019217	0.0017941	0.0009989	-0.00064219	-0.0014024	-0.0011249	-0.00013038	-0.0014375
7.0848	364.5	1.76e-05	0.00091022	0.0016878	0.00088059	0.00037697	-0.00058101	-0.0001707	-0.0014323	-0.0010196	0.00015591
7.1014	360.84	-0.00030562	9.54e-05	0.00016315	0.00056515	0.00085905	-0.00063816	-0.00051738	-0.00025473	0.00067761	0.00072773
7.1181	357.09	-0.00097025	0.00010288	0.00056081	-0.00074428	-0.00066781	0.00025984	-1.96e-05	-0.00015832	0.00054831	0.00045133
7.1348	354.19	-0.0002963	-0.00022902	-0.00050341	-0.00029185	-0.00012959	-0.00012123	0.0010316	0.00037375	2.29e-05	0.00017287
7.1514	353.01	-0.00081814	0.00023282	-0.00079323	-9.47e-05	-0.00097677	0.00068544	0.00064862	0.00040744	0.001325	0.00059235
7.1681	349.67	-0.0007702	-0.00049454	-0.0014835	-0.00046536	-0.0008626	-0.00065782	0.00040971	-0.00061154	-0.00023665	-0.000157
7.1848	348.65	-0.00086434	-3.16e-05	-0.0013432	-0.00086396	-0.00043729	-0.00049451	-0.0006196	-0.0010196	-0.00057974	-0.00044168
7.2014	345.96	-0.00050265	7.07e-06	-0.00025728	-6.92e-05	-0.00018135	-0.001638	-0.0010667	-0.0004968	-0.00070991	-0.00087408
7.2181	346.24	0.00014438	0.00032982	-3.02e-05	0.00078339	0.00092395	-0.0014504	-0.0011659	-0.0010551	-0.00093149	-0.0020653
7.2348	344.98	0.001277	0.0014476	0.0009718	0.001068	0.00061438	-0.0018446	-0.0027825	-0.0026052	-0.00087936	-0.0025884
7.2515	343.67	0.0018973	0.0013182	0.0005401	0.00067051	0.0020328	-0.0029934	-0.0030896	-0.0029921	-0.00079689	-0.0026191
7.2681	344.18	0.0026898	0.0027795	0.00094076	0.0014682	0.0023471	-0.0033336	-0.0033986	-0.003788	-0.00098832	-0.0037564
7.2848	343.2	0.0028545	0.0029642	0.0023759	0.0015837	0.0031725	-0.0028951	-0.0026618	-0.0022883	-0.00063206	-0.003675
7.3015	342.73	0.0032769	0.0027234	0.0015143	0.0027535	0.0027783	-0.0033844	-0.003499	-0.0036706	-0.0012799	-0.0040022
7.3181	341.84	0.0024712	0.0028244	0.0017158	0.0026421	0.0030938	-0.0043669	-0.0031447	-0.0035424	-0.0017449	-0.0029948
7.3348	342.66	0.0036659	0.0037222	0.0024349	0.0023888	0.0030975	-0.0030388	-0.0028213	-0.0035905	-0.00084112	-0.0030062
7.3515	342.06	0.0024323	0.002631	0.0024939	0.0031618	0.0026476	-0.0030136	-0.0025287	-0.001691	-0.0010627	-0.0028159
7.3681	341.54	0.0036848	0.0033595	0.0025534	0.0027098	0.002737	-0.0022089	-0.0016257	-0.0015974	-0.00055372	-0.0013174
7.3848	343.02	0.0021949	0.0030372	0.0019239	0.0024008	0.0024011	-0.0029108	-0.0021231	-0.0023791	-0.0010184	-0.001159
7.4015	342.7	0.0016201	0.0016648	0.0023865	0.0027475	0.0016121	-0.0019067	-0.0013977	-0.0022016	-0.00096537	-0.0019046
7.4182	342.63	0.0015591	0.0019118	0.0018442	0.0014711	0.0013902	-0.00096095	0.00058238	-0.001035	0.00015392	-0.00046709
7.4348	341.98	0.00095636	0.00014509	0.00092941	0.00082203	0.0010267	-0.00021876	5.07e-05	-0.00042277	-0.00030998	-0.00048712
7.4515	342.48	0.0010095	-0.00059913	0.00010182	-0.00067875	0.00038027	0.00029056	0.0011248	0.0002178	4.91e-05	0.0014175
7.4682	343.1	-0.0013579	-0.00066311	-0.00078208	-0.0015248	-0.00026588	0.0023976	0.0021699	0.0021434	0.00065287	0.0025353
7.4848	342.15	-0.0012767	-0.0018023	-0.0013788	-0.0014342	-0.00085532	0.0025863	0.0016638	0.0025202	0.0016544	0.0015192
7.5015	343.12	-0.00034199	-5.4e-05	0.00088999	0.00036044	-0.00034253	0.0013784	0.0027372	0.0019604	0.0018331	0.0013209
7.5182	342.95	-0.0015986	-0.0013636	-0.0010541	-0.0011966	-0.0012717	0.0019434	0.00067961	0.0014586	0.0012497	0.0019108
7.5348	342.49	-0.00080739	-0.00069117	-1.78e-05	-0.00039657	-0.00084481	0.0029155	0.0015461	0.0025932	0.0010028	0.0020915
7.5515	343.93	-0.0012114	-0.0012644	-0.0010155	-0.0016693	-0.002452	0.0016474	0.0024716	0.0018268	0.00084843	0.0015706
7.5682	343.95	-0.001758	-0.002714	-0.00015114	-0.0012393	-0.0021679	0.0020659	0.0022848	0.0022295	0.00087797	0.0030958
7.5848	344.05	-0.0021061	-0.0018167	-0.0006047	-0.0014624	-0.0024772	0.0024261	0.0020685	0.0028368	0.0015492	0.0020772
7.6015	343.1	-0.0020286	-0.0027575	-0.00059992	-0.0029049	-0.0020252	0.0025245	0.0029059	0.0025077	0.001825	0.0029009
7.6182	343.83	-0.0017814	-0.0021719	-0.001254	-0.0032702	-0.0030413	0.00239	0.0023672	0.0018569	0.0018271	0.0019702
7.6349	343.82	-0.0016771	-0.0031413	-0.00093456	-0.0023043	-0.0022808	0.0028666	0.0021506	0.0022292	0.0013419	0.0020047
7.6515	344.56	-0.0025681	-0.0024436	-0.0021324	-0.0022173	-0.0021135	0.0026158	0.0023438	0.0022798	0.0013461	0.0026534
7.6682	345.03	-0.0019259	-0.0014062	-0.0025002	-0.0019891	-0.0026525	0.0027434	0.0028592	0.0025643	0.00095477	0.0021327
7.6849	344.73	-0.001938	-0.0016988	-0.0015811	-0.0015061	-0.0024306	0.0036865	0.0028183	0.0028781	0.0018769	0.0028405
7.7015	345.31	-0.001951	-0.0028398	-0.001635	-0.0012789	-0.0019553	0.0035815	0.0026603	0.0024603	0.0009687	0.0020572
7.7182	344.07	-0.0032713	-0.0021151	-0.0012598	-0.0021869	-0.0031176	0.0040303	0.0034984	0.0036521	0.0010078	0.0030875
7.7349	346.59	-0.0028888	-0.0024368	-0.00031182	-0.0015354	-0.0021646	0.0041004	0.0038094	0.0037316	0.0021471	0.0038849
7.7516	345.82	-0.0019105	-0.001854	-0.0013975	-0.0015368	-0.0015222	0.0029764	0.0024504	0.0034596	0.0018831	0.0026335
7.7682	345.87	-0.0021262	-0.0024026	-0.0015956	-0.0027012	-0.0020947	0.0017083	0.0030541	0.0028949	0.00094858	0.002524
7.7849	347.14	-0.0012343	-0.0014524	-0.00079197	-0.0013422	-0.0014537	0.0034084	0.0025155	0.0034716	0.0018772	0.0029707
7.8016	346.19	-0.0013381	-0.00055816	-0.0011052	-0.00069194	-0.0012086	0.0026635	0.0019478	0.0016487	0.0010668	0.0024813
7.8182	347.15	-0.0018405	-0.00085325	-0.00012965	-0.001064	-0.0013595	0.0011632	0.0010001	0.0012887	0.00034941	0.001174
7.8349	346.98	-0.00015403	-4.36e-05	-0.0003575	-0.00027209	0.00024196	0.0017566	0.00037434	0.0011621	0.00045656	0.00080255
7.8516	346.85	0.00010997	0.00036968	-0.00038491	-0.00010505	0.001024	-0.00026536	6.99e-05	0.00065531	0.00062557	0.0010736
7.8682	349.06	-0.00053751	0.00041454	-0.00032647	0.00043136	-0.00011898	-0.00074733	-0.00052686	-0.00090196	0.00036838	5.99e-05
7.8849	353.75	0.00052249	0.00091337	0.0011083	0.00034243	0.0011719	-0.00070746	-0.0010946	-0.0015838	0.00026446	-0.00025303
7.9016	364.12	0.00010146	0.0013559	0.00096577	0.0017895	0.00059418	-0.001741	-0.0017501	-0.0023825	0.00010026	-0.00082856
7.9183	372.11	0.0015033	0.001146	0.00053646	0.0017574	0.00092241	-0.0021948	-0.0016772	-0.0026867	-0.00036807	-0.0016663
7.9349	382.24	0.0016512	0.0025266	0.0013694	0.0015546	0.0019024	-0.0024175	-0.0011674	-0.0028172	-0.00043952	-0.0018631
7.9516	387.45	0.0013997	0.0016356	0.001026	0.0016651	0.0012957	-0.0025251	-0.0032528	-0.0023375	-0.0017894	-0.003021
7.9683	391.1	0.0016896	0.0011429	0.00082619	0.0013488	0.0018226	-0.0026913	-0.0023667	-0.0033721	-0.0014032	-0.0027238
7.9849	392	0.0027214	0.0020134	0.0011428	0.0011182	0.0017827	-0.0023661	-0.0028216	-0.0024	-0.0022643	-0.0016407
8.0016	389.09	0.0033826	0.002743	0.0016606	0.0020547	0.0031895	-0.0026211	-0.0023159	-0.0017193	-0.0016644	-0.0022474
8.0183	386.65	0.0014748	0.0019956	0.0024373	0.0021091	0.0017035	-0.0021528	-0.0024522	-0.0023796	-0.00094182	-0.0014564
8.0349	380.59	0.0013934	0.0021011	0.00054396	0.0013383	0.0021744	-0.002033	-0.0020941	-0.0020508	-0.0022282	-0.0017731
8.0516	377.98	0.0020247	0.0018663	0.0010329	0.0031307	0.0020785	-0.0019142	-0.001591	-0.0012568	-0.00077447	-0.00051632
8.0683	372.2	0.0012872	0.00061045	0.00017384	-0.0002859	5.69e-05	-0.0014774	-0.0019345	-0.0018335	-0.0018474	-0.00092211
8.085	367.25	8.95e-06	-0.00010496	0.00020386	5.37e-05	0.00064085	-0.00086727	-0.00070369	-0.00054571	-0.00054483	-0.0013284
8.1016	364.88	-0.00038601	0.00017244	-0.00059717	0.00059269	-0.00061435	0.00055554	0.00055698	0.00042137	-0.00030759	0.00042338
8.1183	359.76	-0.00086632	-0.00099491	-0.00019471	-0.00063008	-0.00011532	0.0014268	0.00047284	7.38e-05	0.0008756	0.00092054
8.135	357.71	-0.0010338	-0.0011699	-0.0018827	-0.0012837	-0.0010019	0.0014833	0.0017039	0.00083481	0.0012359	0.0010081
8.1516	354.32	-0.0029628	-0.0017974	-0.0014522	-0.00091502	-0.0015485	0.0013062	0.0017056	0.0017415	0.0010777	0.0012997
8.1683	352.26	-0.0022502	-0.0017733	-0.0021663	-0.002192	-0.0015298	0.0008085	0.0011797	0.00074737	0.00082831	0.00065542
8.185	350	-0.0017931	-0.00081453	-0.0018791	-0.0013976	-0.0019064	0.001531	0.002204	0.0008043	0.0011286	0.00085785
8.2016	347.8	-0.0013644	-0.0011294	-0.0033645	-0.0017094	-0.0008136	0.0003628	-0.00060441	0.00030517	0.00014761	-0.0001963
8.2183	347.1	-0.00090717	-0.0012739	-0.0015908	-0.00048825	-0.00059639	0.00082151	-0.00025593	0.00053519	-0.00040551	-0.00025821
8.235	345.41	-0.0010188	0.00019702	-0.00044446	-0.00045902	-0.00032232	6.27e-07	-0.00069703	-0.00011194	-0.00016573	-0.0011086
8.2517	346.02	0.00069091	2.5e-05	0.00024443	0.00045145	0.0015662	-0.001778	-0.0027722	-0.00087646	-0.00062673	-0.0017842
8.2683	344.09	0.00074984	0.0014137	0.00036024	0.0010785	0.00090636	-0.0019032	-0.0014649	-0.0018455	-0.0015136	-0.0014402
8.285	344.04	0.0012077	0.0021228	0.00090638	0.0011656	0.0023439	-0.0022324	-0.0019084	-0.0024362	-0.0013647	-0.0020007
8.3017	343.99	0.0024074	0.0024634	0.0013668	0.0017939	0.0013724	-0.0034314	-0.0025568	-0.0031441	-0.0014287	-0.0026199
8.3183	342.75	0.0021811	0.0024636	0.0015118	0.0025653	0.0017336	-0.0027776	-0.0018646	-0.0021057	-0.0011576	-0.002861
8.335	343.38	0.0017552	0.0021803	0.0020016	0.0028531	0.0016417	-0.0028199	-0.0022233	-0.0021168	-0.0012821	-0.001617
8.3517	342.3	0.0034412	0.0016988	0.0016589	0.0024004	0.0022021	-0.0026313	-0.0018536	-0.0023619	-0.0006448	-0.0025882
8.3683	343.97	0.0016739	0.0029793	0.0021205	0.0023755	0.0024511	-0.0019507	-0.0014262	-0.0022875	-0.00070792	-0.0015493
8.385	342.95	0.0021324	0.0029816	0.0016059	0.0018953	0.0025302	-0.0027494	-0.0022543	-0.0018933	-0.00064889	-0.0017643
8.4017	342.43	0.0027909	0.002075	0.0019529	0.0020418	0.0028933	-0.0016355	-0.0019161	-0.0019663	-0.00065051	-0.0024461
8.4184	343.09	0.0030215	0.003528	0.0017833	0.0018754	0.0021786	-0.002436	-0.0013156	-0.0015443	-0.00095649	-0.001146
8.435	342.98	0.0020533	0.0015137	0.0018723	0.0017946	0.0011528	-0.0026282	-0.0024958	-0.0012977	-0.00059183	-0.00095414
8.4517	343.07	0.0010575	0.00080795	0.0019615	0.0015432	0.00038294	-0.00064491	-0.00061189	-0.0010809	-0.0010494	-0.001317
8.4684	342.09	-0.00013673	-0.00020894	-0.00012959	0.00015445	-0.00078224	-5.4e-05	-0.00030429	-0.0009228	-0.00044025	-0.0007464
8.485	343.07	-0.00078948	-0.0016493	-0.00058482	0.00010243	-0.00025003	0.0010024	0.001027	0.0001111	4.78e-05	0.00093494
8.5017	343.97	-0.0020672	-0.0019282	-0.00081073	-0.0011708	-0.0023467	0.0014482	0.00051521	0.00073649	7.9e-05	0.0010971
8.5184	343.37	-0.0013558	-0.001896	-0.001008	-0.0015919	-0.0012787	-0.00020061	0.001701	0.0015085	0.0012397	-0.00011466
8.535	344.09	-0.00078639	-0.00098643	-0.00037472	-0.001474	-0.00097337	0.00036073	0.00066176	0.0012566	0.0013636	0.00039802
8.5517	343.12	-0.0011559	-0.0015208	-0.00025704	-0.0011577	-0.0015728	0.00089333	0.00032543	0.00094624	0.00081645	0.001467
8.5684	343.91	-0.0016394	-0.0016307	-0.00045462	-0.0015228	-0.0010136	0.0011644	0.0011598	0.001982	0.0005448	0.0018345
8.5851	342.98	-0.0019244	-0.0024198	-0.00073823	-0.0018315	-0.0015854	0.0013192	0.001585	0.0011158	0.000823	0.00032998
8.6017	343.01	-0.0014142	-0.0017665	-0.0018233	-0.0021688	-0.002383	0.0015035	0.00083902	0.0018302	0.00064416	0.00066848
8.6184	343.02	-0.0016435	-0.0026977	-0.00061853	-0.0017976	-0.0020232	0.0019503	0.0023782	0.0018132	0.0007101	0.001622
8.6351	344.14	-0.0015892	-0.0022152	-0.0018185	-0.0020508	-0.0019178	0.0019315	0.002629	0.0027634	0.00083775	0.0024013
8.6517	344.21	-0.0019334	-0.0018744	-0.0019309	-0.0014537	-0.0019541	0.0031668	0.0013853	0.0027474	0.0014851	0.0018632
8.6684	343.42	-0.0024768	-0.0022695	-0.00092744	-0.0022752	-0.0023862	0.0026241	0.0018712	0.0023216	0.00088156	0.0019407
8.6851	344.21	-0.00143	-0.0014203	-0.0018703	-0.0018494	-0.0017737	0.0018781	0.0016544	0.0021601	0.00064516	0.0019895
8.7017	343.85	-0.0022022	-0.0026933	-0.0013825	-0.0014523	-0.0024608	0.0024444	0.0020243	0.0019405	0.00089769	0.0010143
8.7184	345.68	-0.0016111	-0.0024676	-0.0018106	-0.0020486	-0.0025269	0.0022535	0.0017207	0.0025126	0.00023566	0.0020598
8.7351	346	-0.0011056	-0.0028643	-0.00095106	-0.0015392	-0.0016331	0.0030546	0.002737	0.0021769	0.001344	0.0024622
8.7517	344.78	-0.0013397	-0.0020173	8.1e-05	-0.0018529	-0.001276	0.0037988	0.0032853	0.0032781	0.0020875	0.0033346
8.7684	346.1	-0.0020858	-0.0026128	-0.0015222	-0.0027055	-0.0017952	0.0022383	0.0018978	0.0032073	0.0012436	0.0024486
8.7851	344.99	-0.002207	-0.0019642	-0.0012068	-0.0021127	-0.0016364	0.0024872	0.0022709	0.0029317	0.0011639	0.0021791
8.8018	346.95	-0.0006231	-0.00080576	-0.00063375	-0.00152	-0.00088402	0.0032911	0.0024392	0.002598	0.0014511	0.0023205
8.8184	345.95	-0.0017972	-0.0011479	-0.0010343	-0.0015515	-0.0011211	0.0020535	0.0024615	0.0022062	0.00097583	0.0014372
8.8351	346.47	-0.0010952	-0.0014617	-0.00028925	-0.00098744	-0.0013865	0.0018958	0.0014873	0.00161	0.00022684	0.0016382
8.8518	347.18	-0.00076277	-0.0011526	-0.0012053	-0.0012749	-0.0012277	0.00092269	0.00086579	0.0013949	0.00066804	0.0007858
8.8684	346.1	-0.00051571	-0.0001351	0.00051421	0.00082354	0.001224	0.0011444	0.00053778	0.00036071	0.00083526	0.0008413
8.8851	348.4	4.45e-05	0.00025967	-0.00060285	-0.00026039	0.00067529	0.00090043	0.00088369	0.00035106	2.69e-05	0.0003998
8.9018	351.14	0.00094692	0.0010804	-5.77e-05	7.68e-05	0.00083514	-0.0014377	-0.0016962	-0.0011494	-4.91e-05	-0.00088881
8.9185	359.41	0.00062456	0.0015331	0.0015495	0.0012104	0.0015622	-0.0011869	-0.00085368	-0.0014803	-0.00042943	-0.00062787
8.9351	369.08	0.00072975	0.0018727	0.00066143	0.0010647	0.0017798	-0.0017207	-0.0012681	-0.0021615	-0.00087025	-0.001798
8.9518	378.09	0.0024036	0.0022415	0.0018683	0.0016874	0.0019413	-0.0022833	-0.0010977	-0.0020254	-9.21e-05	-0.0014201
8.9685	386.82	0.0022812	0.0019574	0.0011528	0.0017129	0.0018482	-0.003136	-0.0023301	-0.0020063	-0.0011418	-0.0018888
8.9851	390.71	0.0018455	0.0024695	0.0019877	0.0020235	0.0021528	-0.0021311	-0.0022768	-0.0019874	-0.0018555	-0.0014815
9.0018	392.92	0.0024087	0.0029257	0.0020768	0.0014235	0.0022879	-0.0033905	-0.001873	-0.0025234	-0.0019603	-0.0018042
9.0185	391.99	0.0034868	0.0027004	0.0018217	0.0018772	0.0024806	-0.0024734	-0.0017614	-0.0023009	-0.0010606	-0.0024769
9.0351	389.96	0.0030233	0.0036986	0.0013089	0.0020184	0.0021918	-0.0022239	-0.0023512	-0.0025166	-0.001561	-0.001369
9.0518	384.9	0.0016761	0.0015423	0.0019448	0.0012492	0.0019889	-0.0028457	-0.0030868	-0.0028202	-0.0020916	-0.0022464
9.0685	381.13	0.0021556	0.0018024	0.0021507	0.0018183	0.0022123	-0.0021031	-0.0013105	-0.001986	-0.0012223	-0.0016933
9.0852	376.68	0.0025503	0.002177	0.0020412	0.0025022	0.0022379	-0.00092393	-0.00035099	-0.0013267	7.44e-05	-0.00052602
9.1018	369.74	0.0022035	0.00084883	0.0014154	0.0013359	0.0013852	-0.0005295	-0.00029847	-0.00078433	-0.0012182	0.00070117
9.1185	368.21	0.0007739	0.00085575	0.00087648	0.0014798	0.00095901	-0.00033886	0.00016385	-6.65e-05	7.86e-05	0.00040696
9.1352	362.12	0.00011536	0.00063651	0.00042432	0.0010553	-0.00020237	-0.00011927	0.00086074	0.00097377	0.00091931	0.00052252
9.1518	358.96	0.00011243	-0.0002056	-2.72e-05	-0.00053369	-0.00082441	0.0012365	0.0011768	5.21e-05	0.00072326	0.0014288
9.1685	356.98	-0.0013697	-0.0014709	-0.0009078	0.00015148	-0.00071016	0.0023314	0.0022265	0.0010626	0.0007408	0.0014273
9.1852	352.77	-0.0025085	-0.0013761	-0.0012722	-0.0016619	-0.0020087	0.0018508	0.00063627	0.00096	0.00084991	0.00066436
9.2018	351.97	-0.0023115	-0.0022993	-0.002151	-0.0016008	-0.0010452	0.001312	0.00039522	0.0011501	0.00050161	0.00028232
9.2185	349.17	-0.0013751	-0.0011279	-0.0022285	-0.00094317	-0.00050465	0.0012689	0.00065221	0.0019263	0.0007938	0.00045641
9.2352	348.32	-0.0012909	-0.00052128	0.00018478	-0.00093776	-0.00038764	0.00064263	-0.00073117	0.00065043	0.00075057	0.00045486
9.2519	347	-0.0010072	-0.00073533	-0.001124	-0.001017	-0.0010055	-7.08e-05	-0.00067962	-0.00062421	-0.00093805	-0.00098012
9.2685	344.7	4.53e-05	0.0012341	-0.00022723	0.00040978	0.00018809	-0.00040552	-0.00062819	-0.00096226	-0.0019244	-0.00071867
9.2852	345.11	0.00024456	0.0013899	-0.0003039	0.00050205	-6.09e-05	-0.0010604	-0.00092814	-0.00068642	1.14e-05	-0.00060344
9.3019	344.24	0.0012991	0.0012058	-0.00035169	0.00087923	0.00045524	-0.0014243	-0.0012867	-0.0016976	-0.00070186	-0.001453
9.3185	343.78	0.0014994	0.0015616	0.0011201	0.0018832	0.0023616	-0.0021371	-0.0012064	-0.0020948	-0.00025761	-0.0013672
9.3352	342.94	0.0019853	0.0019183	0.0023644	0.0018634	0.0020857	-0.0021813	-0.001097	-0.0022878	-0.000453	-0.001603
9.3519	342.48	0.0016158	0.0016509	0.0021735	0.0031829	0.0026616	-0.0020221	-0.0017191	-0.0025395	-0.00083104	-0.00093279
9.3685	342.96	0.0024449	0.0017533	0.0014375	0.0015123	0.0021033	-0.0023282	-0.001727	-0.002733	-0.00044777	-0.001578
9.3852	342.29	0.0017907	0.0025379	0.0015342	0.0020348	0.0023116	-0.0019076	-0.0005936	-0.0014658	-0.0005822	-0.0012586
9.4019	343.2	0.0014224	0.0018462	0.0012581	0.0016186	0.0014995	-0.0022721	-0.0017137	-0.0021569	-0.00077747	-0.0012023
9.4185	341.32	0.0008264	0.0028878	0.00066663	0.0016297	0.0021057	-0.0017643	-0.0013706	-0.0015912	-0.00054644	-0.0014383
9.4352	342.15	0.0016845	0.001629	0.0011652	0.0016982	0.0011531	-0.002187	-0.0013786	-0.001347	-0.0010461	-0.0017327
9.4519	341.99	0.001602	0.0013365	0.0014918	0.00074294	0.0012215	-0.0014462	-0.00018595	-0.0014538	3.78e-05	-0.00074079
9.4686	342.01	0.0010065	0.001385	0.00038432	0.0022917	0.0018288	-3.47e-05	-0.00045733	-0.00082915	-3.56e-05	-4.04e-05
9.4852	342.03	0.0010667	0.00069612	0.00071065	0.00068228	0.0010192	-0.00095271	3.88e-06	-0.00046749	-0.00059613	0.00013349
9.5019	341.31	0.00072805	0.00017797	-0.00028153	-0.00064049	-0.00075161	0.0010727	0.0001431	0.00062704	-0.00036472	0.00042481
9.5186	342.38	-0.001119	-0.00087786	0.00044554	-0.0011104	-0.00042783	0.0017297	0.00075179	0.00093117	0.0003239	0.0015958
9.5352	342.24	-0.0011728	-0.0021305	-0.0014341	-0.0019771	-0.0022806	0.0017159	0.00092109	0.0014411	0.00031196	0.00024693
9.5519	341.95	-0.0014826	-0.0013463	-0.0018529	-0.0011134	-0.0018725	0.001907	0.0010028	0.0021573	0.00039162	0.0018876
9.5686	342.96	-0.0014515	-0.0012977	-0.0021576	-0.00090222	-0.00098393	0.0016023	0.0012903	0.0021696	0.0010507	0.0018288
9.5853	342.39	-0.0011364	-0.0016454	-0.0014903	-0.0010318	-0.0013956	0.0017654	0.0007861	0.00092071	0.00039917	0.00036353
9.6019	343.08	-0.001049	-0.0013145	-0.00070845	-0.00076415	-0.0010725	0.0017541	0.0020434	0.0017557	0.0011807	0.0010967
9.6186	342.02	-0.0013317	-0.0016628	-0.00090017	-0.0012063	-0.0013433	0.0015974	0.0021272	0.0022103	0.0004381	0.0010686
9.6353	343.99	-0.0018422	-0.0026051	-0.00077746	-0.0010812	-0.0016144	0.0012664	0.0016241	0.0015206	9.23e-05	0.00098225
9.6519	342.93	-0.0016993	-0.0018798	-0.001428	-0.0010416	-0.0023093	0.0019582	0.0009457	0.0020059	0.00047803	0.00095506
9.6686	344.12	-0.0019832	-0.0025402	-0.0018498	-0.0017967	-0.0015077	0.0024174	0.0012659	0.0026979	0.00086416	4.95e-05
9.6853	344.04	-0.0010453	-0.0023813	-0.0017859	-0.0015593	-0.0018081	0.0011541	0.0020861	0.0015404	0.00088478	0.0012246
9.7019	345.01	-0.0024671	-0.0024208	-0.0010932	-0.0014925	-0.0012048	0.001673	0.00093943	0.0022043	0.00038753	0.0010231
9.7186	345.28	-0.0018717	-0.0016975	-0.0017742	-0.0020217	-0.0028616	0.0015212	8.78e-05	0.0017533	-0.0001092	0.00076343
9.7353	345.18	-0.0012765	-0.0011723	-0.0019406	-0.00048048	-0.00087547	0.0014287	0.00093817	0.0012738	0.00039961	0.00094395
9.752	346.13	-0.0015631	-0.0017509	-0.0014785	-0.002514	-0.0014888	0.001775	0.00132	0.0016758	0.00054317	0.001301
9.7686	345.99	-0.00085497	-0.00032108	-0.00047265	-0.00097448	-0.00071751	0.0028239	0.0018494	0.0018143	0.00071746	0.00095478
9.7853	346.04	-0.00031758	-0.0022588	-0.00086985	-0.0017042	-0.0016144	0.0023536	0.0016157	0.0021299	0.00058724	0.0021342
9.802	346	-0.00080502	-0.0017359	-0.00092393	-0.0015551	-0.0021156	0.001738	0.00088351	0.0015064	0.0010364	0.0012021
9.8186	346.38	-0.0023442	-0.0014679	-0.00092118	-0.0023986	-0.0013743	0.00097757	0.0013555	0.0019114	0.00054081	0.0017958
9.8353	347.11	-0.0016952	-0.00040765	-0.001205	-0.0018251	-0.0011983	0.001561	-0.00016768	0.0018471	0.0002285	-0.00013154
9.852	346.06	9.23e-05	-0.00070631	-0.00091677	-0.00065571	-0.00068335	0.0011522	0.0010676	0.0019597	6.87e-05	0.00084313
9.8686	346.78	-0.00062453	0.00026901	0.00060309	-2.51e-05	-0.00028158	0.0013571	0.00048397	0.00098626	0.00082308	0.00088053
9.8853	346.89	0.00050886	0.00013953	0.00048992	0.00049199	0.00034652	0.00024879	-0.00015768	-4.45e-05	-9.8e-05	0.00059576
9.902	347.4	-0.00029411	0.00017982	-5.32e-05	0.00046903	0.00097481	-0.0011785	-0.00032973	-0.0011031	-0.00065293	-0.0006552
9.9187	349.43	0.0018086	0.00084341	0.00069296	0.00036065	0.00044201	-0.0015557	-0.001117	-0.0015459	-0.001025	-0.00076357
9.9353	354.13	0.0018597	0.0019045	0.0013248	0.0017591	0.0018352	-0.0017578	-0.0017864	-0.0023978	3.34e-05	-0.002188
9.952	364.72	0.0017396	0.0025122	0.0024164	0.0027036	0.0016701	-0.0031236	-0.00096199	-0.0023425	-3.85e-06	-0.0017698
9.9687	373.49	0.0023612	0.0022115	0.0019292	0.0017123	0.0022421	-0.0030054	-0.002012	-0.0024625	-0.00034549	-0.0026377
9.9853	382.82	0.0013567	0.0020243	0.0017291	0.001632	0.001595	-0.0042242	-0.0029439	-0.0043068	-0.0018121	-0.0018396
10.002	389	0.0025774	0.0019506	0.0024476	0.0024624	0.0022236	-0.0039317	-0.0029396	-0.0042515	-0.0020315	-0.0023568

## Sheet: P06
Time (s)	Ground Truth	Positive 1	Positive 2	Positive 3	Positive 4	Positive 5	Negative 1	Negative 2	Negative 3	Negative 4	Negative 5
0	213	-0.00078124	-0.0010516	-0.001489	-0.00072367	-0.00069366	0.0006278	-0.00010226	0.0010172	3.68e-05	0.00011684
0.016673	210.39	-0.0012122	-0.0014748	-0.0012158	-0.00073597	-0.0012185	0.00082187	0.00077067	0.0016655	0.0015275	0.0011506
0.033347	208.71	-0.0014851	-0.00035755	-0.00053685	-0.00027449	-0.00021964	0.0015887	0.0014017	0.00073783	9.28e-05	0.00028858
0.05002	205.32	-0.0017315	-0.00065265	-0.0015608	-0.00091842	4.57e-05	-1.62e-05	0.0010896	0.00029127	0.0013244	7.59e-05
0.066693	205.94	-0.00092434	-0.00045964	-0.0015577	-0.0012201	-0.00056415	0.0010224	0.0011817	0.0015267	0.0016503	0.0010057
0.083367	204.08	-0.00030103	-0.0008574	-0.0008248	-0.0014427	-0.0013429	0.00080757	0.0021363	0.00083939	0.0024687	0.0010786
0.10004	204.15	-0.0014436	-0.0010496	-0.00092967	-0.0012445	-0.0010495	0.0017924	0.0011502	0.0023159	0.0016284	0.0016192
0.11671	203	-0.0019268	-0.0018576	-0.00084518	-0.0015197	-0.0015177	0.0022047	0.0021585	0.0015478	0.0036139	0.00203
0.13339	204.12	-0.0027254	-0.0009971	-0.00086871	-0.0018472	-0.0021546	0.0017439	0.0031946	0.0019554	0.0033691	0.0020508
0.15006	204.05	-0.0015761	-0.00082942	-0.00072982	-0.0013332	-0.00047905	0.0015012	0.0029625	0.0011873	0.002139	0.0016036
0.16673	203.11	-0.0015848	-0.0013293	-0.0011315	-0.0024228	-0.00089073	0.0011494	0.0024877	0.00060651	0.0021275	0.0013123
0.18341	204.14	-0.001277	9.78e-05	-0.0005054	-0.00077778	-0.00056846	0.0012882	0.0021206	0.0014137	0.0024267	0.0013327
0.20008	204	-0.0012061	-0.0007875	9.43e-05	-0.0019463	-0.0001329	0.00082705	0.0019421	0.0016332	0.0014559	0.00041801
0.21675	207.74	2.56e-05	0.00015233	0.00031571	-0.0010106	-0.00051587	0.0011287	0.0023561	0.0011847	0.0024018	0.00085331
0.23343	226.83	-0.0014317	0.00019294	-0.00095068	-0.00091593	-0.00089841	-4.12e-05	0.0017185	0.00068263	0.0011972	0.00079497
0.2501	272.8	-0.00041023	-4.89e-05	-0.00018765	0.00015337	0.00047	-0.00031234	0.0019427	0.0012477	0.0013904	0.00045067
0.26677	343.6	0.00063939	0.0004297	0.0010641	-0.00054091	-0.00016638	0.0012407	0.00028157	0.0008513	0.000703	0.00010605
0.28345	420.75	0.00031734	0.00060027	0.00063738	0.00037185	0.0011474	0.00080457	0.00045016	0.00074786	-3.65e-05	0.00035777
0.30012	491.88	0.00010171	0.00017964	0.00013024	0.0001264	-0.0015212	-0.00091115	-0.00069957	-0.0014353	-0.00046641	0.00019371
0.31679	547.35	0.00017728	0.0012263	0.00065266	0.00075122	0.00024372	-0.0002052	-0.00034496	8.53e-05	0.00013637	-0.00077491
0.33347	589.09	0.0012574	0.0013472	0.00095929	0.00055995	0.00045692	-0.00094202	-0.00093193	-0.00090004	-0.00011503	-0.00065501
0.35014	612.38	0.0010972	0.0018552	0.001592	0.0010286	0.00095349	-0.00015615	-0.0006336	-0.00020736	-0.00085852	8.76e-06
0.36681	621.88	0.0014402	0.0010245	0.0019818	0.0020788	0.0011116	-0.00078598	-1.41e-05	-0.00018194	-0.00088006	-0.00062501
0.38349	621.55	0.00041054	0.00068398	0.0013963	0.0002554	0.00070493	-0.0023944	-0.001384	-0.0019687	-0.0012388	-0.00079281
0.40016	608	0.0012312	0.0017862	0.002086	0.0014652	0.0010058	-8.97e-05	-0.0017345	-0.00050777	-0.0014959	-0.001117
0.41683	591.37	0.001525	0.00031409	0.0014478	0.0010943	0.0011379	-0.0015927	-0.0014157	-0.0010455	-0.0010062	-1.65e-05
0.43351	566.3	0.0011858	0.00046476	0.00067533	0.0010411	0.001186	-0.00078549	-0.00093762	-0.00094517	-0.00054406	-0.00075786
0.45018	540.48	0.001403	0.00025592	0.00058126	0.0011736	0.00044331	-0.00071347	-0.002018	-0.0010061	-0.0015556	-0.001448
0.46685	511.48	0.00093449	0.0010517	0.0015178	0.0011756	0.0018506	-0.0018931	-0.0019732	-0.0010685	-0.0016655	-0.0014397
0.48353	481.02	0.0011545	0.00030365	0.0013169	0.00075706	0.0012223	-0.0014704	-0.0014208	-0.0014786	-0.0019066	-0.00091448
0.5002	449.56	0.00071541	0.00056028	0.0012524	0.0016055	0.0010759	-0.0011305	-0.0011923	-0.0010116	-0.001505	-0.0002087
0.51687	421.84	0.0017313	0.00099797	0.0015683	0.0021921	0.001185	-0.00027491	-0.0015296	-0.0016377	-0.0024727	-0.00093008
0.53355	399.32	0.0015858	0.00030366	0.0010176	0.0018827	0.0012101	-0.0010526	-0.0013861	-0.00069476	-0.0032616	-0.0017817
0.55022	382.21	0.0022353	-3.63e-06	0.00049496	0.001522	0.00067062	-0.0017223	-0.0022104	-0.0016173	-0.0026614	-0.0010028
0.56689	378.44	0.0015374	0.00056475	0.001355	0.0020863	0.0014328	-0.0011977	-0.0022592	-0.00099731	-0.0031975	-0.0013909
0.58357	382.27	0.0015288	-0.00010141	0.00096922	0.0015965	0.0010364	-0.0022775	-0.0018815	-0.0022422	-0.0030147	-0.0019098
0.60024	390.34	0.0021565	0.0011379	0.0010178	0.001926	0.0010934	-0.0013212	-0.0029267	-0.0017858	-0.0033753	-0.002171
0.61691	403.1	0.0022304	0.0013483	0.00014596	0.0017292	0.00072713	-0.0028108	-0.0031701	-0.0022623	-0.003043	-0.0020971
0.63359	411.23	0.0019354	-0.00034568	0.0013066	0.0019031	0.0015494	-0.0018578	-0.0021569	-0.0029795	-0.0026101	-0.0014289
0.65026	417.38	0.0031769	0.0012303	0.0012485	0.0022895	0.0015241	-0.0010412	-0.0028608	-0.001651	-0.0025146	-0.0013577
0.66693	417.93	0.0011917	0.0001037	0.0014893	0.0018854	0.0017542	-0.0018293	-0.0030847	-0.0026913	-0.0036068	-0.0021684
0.68361	414.53	0.0017209	0.00077999	0.0004025	0.00143	0.00076874	-0.0025095	-0.0036858	-0.0023769	-0.0026919	-0.0015562
0.70028	406.48	0.0016434	0.00034986	0.0005897	0.0011342	0.0011981	-0.0012626	-0.0040212	-0.0028884	-0.0040977	-0.0022917
0.71695	393.88	0.0012764	2.34e-05	0.000696	0.00089229	0.00075149	-0.0018098	-0.0048135	-0.0020721	-0.0039863	-0.0026916
0.73363	382.73	0.0012016	-0.00025097	-0.00011821	0.00067785	0.00022093	-0.0029279	-0.003709	-0.00272	-0.0024602	-0.0022907
0.7503	365.69	-0.00013985	-6.17e-05	-0.0013913	0.00046444	0.0015851	-0.0026083	-0.0029001	-0.0022259	-0.0026881	-0.0022273
0.76697	351.9	0.0010289	-0.00090084	-0.0010411	0.00041004	0.0001506	-0.0013387	-0.0023338	-0.0019991	-0.0019125	-0.00071426
0.78365	337.65	0.0014066	-0.00099358	-0.00063671	0.001068	0.0011195	-0.00069418	-0.0020373	-0.0015341	-0.0016286	-8.23e-05
0.80032	323.14	-0.00048614	-0.00064877	-0.000205	-0.00059145	0.00022323	-0.00083897	-0.0021446	-0.0020816	-0.0016561	-0.0011626
0.81699	312.85	0.00042091	-0.00053493	-0.00050402	-0.001117	-0.00047435	0.00075714	-0.0016638	-0.0012464	-0.00093665	-0.00063644
0.83367	300.21	-1.76e-05	-0.0010636	-0.0011006	0.00048979	0.00041004	0.00020234	0.00037297	0.00049493	-0.00014067	0.0011612
0.85034	291.68	0.00052157	-0.0010519	-0.00077749	-0.00011421	-0.00099301	0.0021262	0.00066385	7.64e-05	-9.52e-05	0.00023285
0.86701	282.46	-0.0011292	-0.00098834	-0.00096853	-0.00050686	-0.0010969	0.00042536	-0.0002288	-0.00031611	-0.00020612	-0.00064339
0.88369	274.73	-0.0013279	-0.00074444	-0.001349	0.00020642	0.00029563	-0.00089238	-0.00034335	0.00014364	-7.96e-06	-0.00048265
0.90036	267.34	-0.0010252	-0.0011687	-0.00075619	-0.0010539	-0.0014739	0.00037461	0.00066947	-0.00086319	-0.00056027	-0.00068538
0.91703	260.96	-0.00072202	-0.0010527	-0.00083979	2.8e-05	-0.00042092	0.0018339	0.0011983	0.0019966	0.0013949	0.00056434
0.93371	256.13	-0.00081415	-0.0014504	-0.0015456	-4.77e-05	-0.00046869	0.0017398	0.0018343	0.0015209	0.00089209	0.00085408
0.95038	249.24	-0.00080054	0.0004157	-0.0015758	-0.00086009	-0.0014479	-4.32e-05	0.0013129	0.00085829	0.0014241	-0.00012835
0.96705	245.53	-0.001235	-0.00036785	-0.00041627	1.16e-05	-0.0010165	0.0019607	0.0020288	0.0024385	0.00048039	0.0015373
0.98373	240.86	-0.00053548	-0.00061035	-0.0016102	-0.00024826	-0.0012061	0.0017849	0.0025294	0.0020154	0.0015034	0.0011254
1.0004	236.13	-0.00065342	-0.0012381	-0.0012089	-0.0012708	-0.0022136	0.0016911	0.0015761	0.0012186	0.0012321	0.0011553
1.0171	233.43	-0.0008241	-6.5e-05	-0.00094318	-0.0005577	-0.00057058	0.0014612	0.0015918	0.0009027	0.0020484	0.00089958
1.0337	228.4	-0.001153	-0.00017757	-0.00070481	-0.00066007	-0.001495	0.0008774	0.0019843	0.0013077	0.0012332	0.00048832
1.0504	225.82	-0.0018244	-0.0013441	-0.0016028	-0.0019455	-0.0018835	0.0005393	0.001435	0.00064516	0.0018945	0.00062263
1.0671	221.99	-0.0014946	0.00016493	-0.00066212	-0.00094456	-0.0011726	0.0011005	0.0024739	0.00065018	0.00014822	-0.00017723
1.0838	219.29	-0.0010067	-0.00043514	-0.00077665	-0.0017049	-0.00080049	0.00019118	0.0011444	0.0012962	0.00091307	0.0006846
1.1004	217.08	-0.0010198	-0.00010819	-0.0001609	-0.00028374	-0.00076744	0.0014888	0.0023452	0.001756	0.0016532	0.0017036
1.1171	215.49	-0.00079594	-0.00026959	-0.0015206	-9.86e-05	-0.0012146	0.0018337	0.0016892	0.0020294	0.0026019	0.0022559
1.1338	214.82	-0.0010469	-0.00019875	-0.00050015	-0.0021748	-0.00050524	0.0021519	0.002649	0.0023033	0.0032668	0.0021327
1.1505	213.1	-0.0028256	-0.00048751	-0.0013194	-0.001597	-0.0016868	0.0015705	0.0023707	0.0020433	0.0040368	0.0023482
1.1671	213.73	-0.0019184	-0.0006469	-0.0010029	-0.0023854	-0.0012045	0.0015078	0.0032783	0.0030671	0.0030684	0.0022781
1.1838	211.96	-0.0013006	-0.00039393	-0.00093006	-0.0011257	-0.0013432	0.0021547	0.0039175	0.0010176	0.0040478	0.0020267
1.2005	212.61	-0.0024744	-0.00044895	-9.97e-05	-0.0021783	-0.00069238	0.0014113	0.0030745	0.0018545	0.0035742	0.0027646
1.2172	212.41	-0.0020947	0.00065527	-0.00056853	-0.00044626	-0.0014527	0.0015683	0.0031217	0.0011962	0.0029201	0.0017081
1.2338	214.63	-0.002505	0.00029279	-0.00055036	-0.0016846	-0.00094386	0.0011805	0.001419	0.00093929	0.0019562	0.00096503
1.2505	234.13	-0.00070286	0.00021449	-0.00039698	-0.0013991	-0.00088677	0.0013384	0.0024094	0.0018581	0.0018491	0.00087248
1.2672	277.25	-0.0010089	0.00034308	-0.00027073	-0.0018498	-0.0016199	0.00062464	0.0017582	0.00098787	0.0015097	0.0011443
1.2838	346.67	-0.00081411	0.00075595	-0.00060463	-0.00093484	-0.00063248	0.00012961	0.00043558	0.00097296	0.0011194	0.0007413
1.3005	428.04	-0.00059309	0.0010669	9.01e-05	0.00024352	-0.00026576	0.00037022	0.00086153	0.00082508	0.0011445	0.00070263
1.3172	498.45	0.00094763	0.0001939	0.0015174	0.0002378	-0.00012508	-0.00026009	0.00048129	0.00046422	0.00083367	0.0013141
1.3339	559.1	0.00050864	0.0014601	0.00026172	0.00057377	0.00035442	-0.00010061	0.00047776	-0.0002428	-0.000175	-0.00025572
1.3505	600.08	0.00046577	0.002445	-0.00023448	-0.00032747	0.00063618	-0.0011109	-0.0011371	-0.00084229	0.0001111	-3.31e-05
1.3672	627.97	0.0010831	0.0010842	0.0014368	0.00024425	0.00083314	-0.001223	-0.00038838	-0.00016164	-4.2e-05	0.0004237
1.3839	638.97	0.0013573	0.00070481	0.00034435	0.00094753	0.00080394	-0.00046449	-0.00063299	-0.00097361	-3.91e-05	-0.00018348
1.4006	642.17	4.72e-05	0.0020533	0.0014746	0.0014928	0.00060516	-0.0001681	-0.00098481	0.00032127	-0.0004496	-0.00011524
1.4172	635.08	0.0013778	0.0020367	0.00032849	0.00056295	0.00043472	-0.0014223	-0.0019802	-0.00091693	-0.001583	-0.00082504
1.4339	618.93	0.0011241	0.000887	0.00094427	0.00034391	0.00054694	-0.00085392	-0.001205	-0.0011946	-0.00075136	-0.00096358
1.4506	602.99	0.0012933	0.001388	0.00058487	0.00078254	0.00068754	0.0003138	-0.0011541	-0.00024575	-0.00082388	-0.00040137
1.4673	580.32	0.00088161	0.0010139	0.0013643	0.00077341	0.00031963	0.00036573	-0.0013717	0.0003306	0.00021651	0.00010954
1.4839	558.38	-0.00016299	0.0011304	0.00040929	-0.00041994	0.0011389	-0.0010519	-0.00097205	-0.00087986	-0.00013981	4.97e-05
1.5006	533.19	0.0015118	0.00096457	0.0014877	0.0010965	0.0018741	-0.00031976	-0.00067979	0.00015013	-0.00021101	-0.0015145
1.5173	513.03	0.0014178	0.0016759	0.0015907	0.00092851	0.0011104	-2.27e-05	-9.21e-05	0.00078087	0.00072775	-0.00038071
1.5339	484.03	-7.51e-05	0.00086765	0.0015043	-0.00068648	0.00048885	-0.0007054	-0.00063259	-0.0012291	-0.0012315	-0.00054362
1.5506	461.68	0.00012179	0.00062741	0.0016896	0.00022336	0.00040458	-0.00035397	-0.0016023	0.0006818	-0.0011982	-0.0017953
1.5673	442.45	0.0014017	0.00036235	0.0018482	-0.00057643	0.0012533	-0.00057397	-0.00074713	-0.00042134	-0.0017331	-0.00034987
1.584	425.68	0.0014145	0.00053584	0.0025773	0.00043816	0.00046287	-0.00030413	-0.00077781	-0.00024365	-0.0013632	-0.00040842
1.6006	419.03	0.00074086	0.00024664	0.00081078	0.0015061	0.00054893	-0.0016392	-0.0015601	-0.001079	-0.0020524	-0.0018412
1.6173	413.85	0.0010711	0.00065332	0.001106	0.00094141	0.0013986	-0.0011249	-0.001296	-0.00090106	-0.0021471	-0.0021584
1.634	413.97	0.0020623	0.00018528	0.00010084	0.00087676	0.0011742	-0.0014535	-0.0023732	-0.0011761	-0.0025255	-0.0025531
1.6507	415.42	0.0018383	0.0011083	0.0013995	0.0015491	0.00069565	-0.0015102	-0.0013586	-0.0010512	-0.0028777	-0.0012116
1.6673	414.33	0.0018523	2.34e-05	0.00031328	0.00098349	0.001122	-0.0017299	-0.0031327	-0.0023378	-0.0026874	-0.0014766
1.684	412.65	0.0013909	0.00014912	-0.00033843	0.00028634	0.0018317	-0.0024928	-0.002414	-0.0025588	-0.0029873	-0.0016117
1.7007	404.66	0.00016436	-0.00049661	-0.00044829	0.0005625	0.0014383	-0.0010818	-0.0022044	-0.0017946	-0.0020475	-0.0006056
1.7174	398.74	0.00070662	-0.001527	0.00017307	0.00068045	0.00090403	-0.0012742	-0.0021288	-0.0024146	-0.0016751	-0.0011034
1.734	387.89	0.001804	-0.00052632	0.00065941	0.0011929	0.0016141	-0.00032405	-0.0013021	-0.00018373	-0.00068133	-0.00087465
1.7507	376.02	0.0014222	-0.0001678	0.00060394	-0.00013718	0.0015041	-0.00078839	-0.0016825	-0.001204	-0.00092816	-0.0011123
1.7674	363.52	0.00027489	-9.2e-05	0.00014213	-0.0010457	0.00048961	-0.0010347	-0.0019017	-0.0015306	-0.0010967	-0.0013495
1.784	348.75	0.0004211	-0.0014558	-0.00099609	4.29e-05	-0.00012856	-0.0011175	-0.0014232	-0.0014038	-0.0012645	7.42e-05
1.8007	337.51	0.0009103	6e-05	0.0001395	0.00015855	0.0012028	-0.00024783	-0.0010246	-0.00042351	0.00030196	-6.46e-06
1.8174	322.71	0.00068654	-0.0009954	-0.00094481	-4.2e-05	0.0009798	-0.00011223	-0.0015381	-2.89e-05	-0.00020093	-0.00042396
1.8341	312.35	-0.0010669	-0.00063652	-0.0012711	-0.00082127	-0.00082482	-0.00043891	-0.0010044	-0.00032734	-0.00041799	-0.00013996
1.8507	302	-0.00097476	-0.0010231	-0.0007318	-0.00041837	-0.00028566	-0.0001935	0.00039001	4.18e-05	0.00032377	0.00017082
1.8674	291.48	-0.0010412	-0.0020774	-0.00067975	-1.59e-05	-0.0013836	0.0008697	0.00071092	0.00078547	-0.00015009	0.00050846
1.8841	283.33	-0.00050194	-0.00030558	-0.0005197	-0.0005869	-0.00036546	0.0011712	0.0012211	0.0016106	0.0012161	0.00063919
1.9008	273.12	-0.00027949	-0.00056402	-0.00017039	-0.0003699	-0.00030704	0.00090098	0.0010866	0.00070021	0.00082212	0.00022534
1.9174	267.5	-0.0012701	-0.0013108	-0.00085006	-0.0011522	-0.0014906	0.0010131	0.001276	0.001046	0.00084413	0.0012154
1.9341	257.5	-0.001813	-0.00054136	-0.00088044	-0.0010943	-0.0006149	0.00090802	0.0015204	0.00096548	0.0016971	0.00043954
1.9508	251.7	-0.0013295	-0.000903	-0.0013711	4.04e-05	-0.00095291	0.0014034	0.0020891	0.0012331	0.00068538	0.0018219
1.9675	245.19	-0.0019792	-0.0014188	-0.0021321	-0.0012698	-0.00055772	0.00086395	0.0022284	0.00078053	0.0017489	0.00081393
1.9841	238.7	-0.0014184	-0.00026446	-0.00062207	-0.00076758	-0.001743	0.0020702	0.0023422	0.0016379	0.0024517	0.00079499
2.0008	233.67	-0.0018328	-0.0010894	-0.0018442	-0.0004762	-0.001462	0.00057841	0.002619	0.0014544	0.0014702	0.001609
2.0175	226.21	-0.0020637	-0.0016056	-0.0022009	-0.00076373	-0.0020557	0.00050523	0.0012549	0.00095147	0.0012169	0.00083866
2.0341	223.16	-0.0015847	-0.0020705	-0.0022606	-0.00089432	-0.00056314	0.0011415	0.0031774	0.0010908	0.0020544	0.0019413
2.0508	217.78	-0.0011854	-0.0019195	-0.0020506	-0.0012621	-0.0014689	0.002352	0.0018156	0.00077717	0.0018306	0.0017192
2.0675	213.83	-0.0017088	-0.0017429	-0.00086714	-0.0009476	-0.0018108	0.0013	0.00323	0.0012392	0.0016606	0.0018885
2.0842	209.46	-0.0024696	-0.0016692	-0.0013068	-0.0009491	-0.0015331	0.0014217	0.0026523	0.0014888	0.001	0.001461
2.1008	205.26	-0.0026523	-0.00064513	-0.00063757	-0.00058347	-0.0010867	0.0016536	0.0028039	0.0021941	0.0019487	0.001061
2.1175	203.24	-0.0023097	9.69e-05	-0.00056379	4.45e-05	-0.0015153	0.0024049	0.0028223	0.0019917	0.0015511	0.0024565
2.1342	199.98	-0.0015466	-0.00044671	-0.00013825	-3.8e-05	0.00028504	0.0025572	0.0028962	0.0018974	0.0019074	0.00010963
2.1509	198.6	-0.00059923	-0.00037324	-0.00025441	-0.00046299	-0.00014536	0.00091071	0.0029717	0.0016706	-0.00053229	0.00096054
2.1675	196.1	-0.0016549	-0.001764	0.00027931	-0.00099351	-0.00066084	0.0018009	0.0021059	0.0015785	0.0020035	0.0019955
2.1842	195.44	-0.0017628	-0.00061175	-0.00045999	-0.00055243	-0.0026425	0.00042989	0.0012155	0.0018617	0.0033522	0.0023559
2.2009	195.97	-0.001292	-0.0013088	-0.00063054	-0.0018719	-0.0014953	0.0014578	0.0018335	0.0012374	0.003483	0.0021452
2.2176	194.01	-0.0014013	-0.00043857	-0.00063867	-0.0014849	-0.00043194	0.0017783	0.0021569	0.0015224	0.0042394	0.0018317
2.2342	195.84	-0.0012214	-0.00087846	-0.00072796	-0.00091441	-0.0013161	0.0017998	0.0033708	0.001381	0.003127	0.0018835
2.2509	193.94	-0.0006993	-0.00029018	0.0011876	2.4e-05	-0.00064868	0.0018493	0.0035084	0.0018016	0.0030036	0.0021444
2.2676	195.58	3.36e-05	0.00050453	0.00023105	-6.32e-05	-0.00065883	0.0016542	0.0020309	0.0013145	0.0032195	0.0010024
2.2842	203.2	0.00039729	-3.76e-05	0.0014433	-0.00086046	8.36e-06	0.00077853	0.0024935	0.0012023	0.0018022	0.0010831
2.3009	231.76	-0.00058438	0.001067	-0.00056936	-0.00044906	-0.00011536	0.00074823	0.0016381	0.00036998	0.0021247	0.00056719
2.3176	287.5	-0.00011586	0.00042268	0.00099489	0.00038305	-0.00086035	0.00096358	0.0012951	-0.00011431	0.0011006	7.83e-05
2.3343	364.18	-0.00017476	0.0012971	0.00068992	-7.38e-05	0.00062538	0.0007435	0.00028092	-0.0007311	-0.00092979	-0.00033172
2.3509	436.85	0.00013557	0.00060245	0.00011448	0.00017936	-7.47e-06	-0.0008367	-0.000329	9.24e-05	-0.0010438	-0.0005335
2.3676	504.8	0.00089477	0.0014011	0.00035234	0.00030084	0.00017898	-0.0013004	-0.00010604	-0.00055034	-0.0013893	-0.00086434
2.3843	555.78	0.0019454	0.0019434	0.00015716	0.0017386	0.00056329	-0.0011931	-0.0017344	-0.00095258	-0.0010361	-0.00057237
2.401	593.47	0.0020718	0.00086457	0.00061279	0.0012543	0.0013437	-0.0010857	-0.0011091	-0.00090152	-0.00070774	-0.00064306
2.4176	613.79	0.0017757	0.0017944	3.93e-05	0.00077012	0.0006257	-0.0024453	-0.0021999	-0.0010368	-0.0017483	-0.0015169
2.4343	624.68	0.0011895	0.001438	0.0011466	0.00094412	0.0016611	-0.0020395	-0.0024863	-0.0015449	-0.0012897	-0.0012761
2.451	621.01	0.0022682	0.0011083	0.0014416	0.0015396	0.0011976	-0.001063	-0.0021301	-0.00077443	-0.0013212	-0.00069798
2.4677	616.06	0.0014712	0.0017319	0.0013032	0.002399	0.0014699	-0.0011464	-0.0021761	-0.00080316	-0.00062879	-0.00087153
2.4843	601.86	0.0010186	0.0027175	0.00043358	0.00075575	0.00089395	-0.0011485	-0.0028119	-0.00083199	-0.0010989	-0.0006043
2.501	584.15	0.0013323	0.0013858	0.00064897	0.00077211	0.00085563	-0.0015041	-0.0015731	-0.0017931	-0.001775	-0.00098516
2.5177	570.27	0.0014354	0.00075113	0.00043141	0.00099918	0.00095899	-0.00028351	-0.0020765	-0.00051708	-0.00074608	-0.00053654
2.5343	549.68	0.0018825	0.00037485	7.91e-05	6.84e-05	0.00072339	-0.0012925	-0.0019107	-0.0014256	-0.001267	-0.0014876
2.551	531.14	0.0011679	0.0014398	0.00078437	-0.00012529	0.0017892	-0.0011329	-0.0017189	-0.000896	-0.0003408	-0.00028766
2.5677	510.2	0.0010879	0.0021203	0.0017079	0.00083875	0.0010732	-0.00037566	-0.0019031	-0.00065959	-0.0010684	-0.00056537
2.5844	490.61	0.00082377	0.0021323	0.0020356	0.00067147	0.00097994	-0.0009238	-0.0010965	-0.0013559	-0.00068488	-0.00079137
2.601	468.52	0.0013524	0.0010642	0.0017399	3.08e-05	0.00054783	-0.0015808	-0.0020867	-0.00088058	-0.0014897	-0.0009139
2.6177	448.75	0.0016705	0.0011808	0.00095685	0.00036369	0.00022928	-0.0013416	-0.0013091	-0.00075187	-0.0017778	-0.00075164
2.6344	435.23	0.0008271	0.0012723	0.0017477	0.00093376	0.00036325	-0.0018635	-0.0020331	-0.00057027	-0.0027623	-0.0011339
2.6511	424.54	0.001516	0.0021625	0.0014542	0.0013989	0.00092164	-0.00026666	-0.0016328	-0.00089532	-0.0020446	-0.0014386
2.6677	419.28	0.0020739	0.0017406	0.0011343	0.0012848	0.0010281	-0.0011978	-0.001555	-0.0015668	-0.0032611	-0.0021835
2.6844	412.83	0.001364	0.00052233	0.0010592	0.0017504	0.00062589	-0.0021285	-0.0032456	-0.0017327	-0.0029825	-0.0023593
2.7011	412.07	0.00094549	0.0017995	0.00063221	0.0012413	2.64e-05	-0.0020821	-0.0029828	-0.0017127	-0.0026267	-0.0014224
2.7178	408.61	0.0025882	0.00073646	0.00039568	0.0018651	0.0013494	-0.0012216	-0.00248	-0.0024914	-0.0023484	-0.0015472
2.7344	403.53	0.0019059	0.00054852	-0.00040902	0.00046084	0.0010044	-0.0010946	-0.0021655	-0.0015144	-0.0020186	-0.00027346
2.7511	398.36	0.0014886	0.000104	-2.15e-05	0.00066289	0.00077296	-0.00039733	-0.0020662	-0.0014159	-0.0016116	-0.00026957
2.7678	387.58	0.0016792	0.00050763	0.00042073	0.00094391	0.0011638	-0.00067895	-0.0024231	-0.001371	-0.00086893	-0.0014319
2.7844	379.73	0.00094578	0.00024335	-0.00081579	0.00048775	0.00067823	-0.00079781	-0.0016829	-0.00047415	-0.00012589	-0.00059971
2.8011	365.8	0.0015594	-0.00020055	0.00019559	-0.00041546	0.00047562	-0.0010528	-0.0021757	-0.0014153	-0.00098441	-0.00051903
2.8178	355.81	-0.0001498	-0.00031053	-0.00047161	0.00010157	0.00027316	-0.001118	-0.0017049	-0.00057241	-0.001068	-0.00041269
2.8345	343.93	-0.00059156	-0.0013956	-0.00086751	-0.00064403	-1.4e-05	-0.0010203	-0.0021188	-0.0014075	0.00065688	-0.0011357
2.8511	331.62	-0.00082234	0.00018804	-0.00093836	-0.00060098	0.00032061	-0.00059677	-0.0016226	-0.0016567	0.00059907	-0.00071899
2.8678	322.3	-0.00094776	-0.00023069	-0.00090078	-0.001478	-0.00027726	-0.0012603	-0.0010194	0.00011805	0.0011879	-0.00025052
2.8845	309.69	-0.0010997	-8.49e-05	-0.0011607	-0.00085766	0.00042453	8.72e-05	-0.00095276	0.00024144	0.00074247	-1.53e-05
2.9012	301.06	-0.00051401	6.05e-05	-0.0011498	-0.00028989	-0.00082308	0.00037488	0.00037449	0.00031149	0.00037502	0.00076444
2.9178	293	-0.0011672	-0.00020536	-0.00094954	-0.00027468	-0.00043262	0.0007987	0.00054804	0.00048827	0.0010937	0.0011034
2.9345	283.58	-0.00087216	-0.00057438	-0.00069497	-0.00099609	-0.0011152	0.00059673	0.0011244	0.00095862	0.0012439	6.76e-05
2.9512	277.21	-0.0024472	-0.0020462	-0.0015225	-0.0015599	-0.0021641	0.0006126	0.00097547	9.56e-05	0.0011099	0.00097696
2.9679	269.05	-0.00099481	-0.00092933	-0.0015114	-0.0018614	-0.00036369	0.0010913	0.0022241	0.00091293	0.0011574	0.00033017
2.9845	263.13	-0.00080659	-0.00096684	-0.0003367	-0.0014281	-0.0011035	0.0014888	0.0014033	0.00063707	0.00097258	0.0012398
3.0012	255.46	-0.0015147	-0.0003639	8.07e-05	-0.00065338	-0.0015893	0.00038945	0.001013	0.0017223	0.00058144	0.00030778
3.0179	250	-0.0020123	-0.0014291	-0.001153	-0.0015349	-0.00072086	0.0014951	0.0011066	0.0011267	0.0015093	0.0011656
3.0345	244.23	-0.0012731	-0.00062311	-0.00030272	-0.00197	-0.0016589	0.0014307	0.001523	0.00047848	0.0004985	0.0010898
3.0512	239.57	-0.0016669	-0.00069006	-0.0012113	-0.001539	-0.0011582	0.00060451	0.0022895	0.0014312	0.0019186	0.00065092
3.0679	234.95	-0.0014294	-0.0011427	-0.0010105	-0.00068777	-0.00099626	0.0017115	0.0017124	0.0021182	0.0028747	0.0018468
3.0846	229.1	-0.00077093	-0.0011349	-0.00072829	-0.0011512	-0.0022453	0.001948	0.0021306	0.0015509	0.0024075	0.002005
3.1012	225.57	-0.00069275	-0.001	-0.00082482	-0.0015887	-0.0022816	0.0020214	0.0027109	0.0016782	0.0025622	0.0015662
3.1179	221.86	-0.00061529	-0.0009176	-0.00046119	-0.00084427	-0.0012465	0.0027495	0.0035345	0.002634	0.0028208	0.0024257
3.1346	218.46	-0.0021189	-0.0016054	-0.0012609	-0.001677	-0.00080365	0.0021426	0.0022867	0.0018009	0.0025103	0.0011824
3.1513	215.42	-0.001174	-0.00075649	-0.00070774	-0.0013015	-0.0015747	0.0019178	0.0030574	0.0020099	0.0029768	0.0014448
3.1679	212.22	-0.0024414	-0.00049831	-0.00045186	-0.00084734	-0.0010761	0.0022656	0.0026452	0.0018724	0.0016838	0.0016553
3.1846	209.46	-0.0017353	-0.00065176	0.00018341	-0.00076152	-0.00094449	0.0027775	0.0028255	0.0026967	0.0020728	0.0010615
3.2013	207.97	-0.0015561	-0.00080649	-0.00012874	-0.00080747	-0.00058713	0.0017092	0.0030065	0.0017856	0.00072996	-0.00017976
3.218	207.16	-0.00050803	-0.0008856	0.00020929	0.0001196	-0.00017324	0.0011595	0.0033228	0.0020232	0.0013515	0.00039327
3.2346	204.84	-0.0010679	-0.00078659	-0.00069771	0.00017842	-0.00091743	0.0015084	0.0028861	0.0018607	-0.00058357	0.0009665
3.2513	204.14	-0.00099578	-0.00076583	-0.00084628	0.00021076	-0.00081441	0.00049687	0.0022351	0.0005783	0.00032106	0.00034695
3.268	204.83	-0.00079247	-0.00082333	-0.00039917	0.00021667	-0.000909	0.0010637	0.0013969	0.0010566	0.002131	0.0010754
3.2846	203.97	-0.0009849	-0.0016766	-0.00033045	-0.00080352	-0.00057995	0.00046077	0.0013117	0.00060178	0.0036589	0.00183
3.3013	204.1	-0.0022573	-0.0014549	0.00036152	-0.0010869	0.00042763	0.0015176	0.00090452	0.001027	0.0019773	0.0013389
3.318	202.99	-0.0018976	-0.0021054	0.00091894	-0.00039727	-0.00028835	0.0001529	0.00219	0.0010257	0.0021067	-5.94e-05
3.3347	201.63	-0.00061587	-0.0013742	0.0012603	-0.00033865	0.00043726	0.0019715	0.0022666	0.0016646	0.0019511	0.0010043
3.3513	201.04	-0.00086241	-0.0014384	0.0015481	-0.00075335	-0.00075831	0.00066034	0.0026122	0.00022327	0.00089053	9.78e-05
3.368	202.18	-0.0005029	0.00023977	0.00056267	0.00033193	0.00039166	-5.16e-05	0.0016405	-0.00028443	-0.00055646	-0.00016125
3.3847	218.38	-9.06e-05	-5.79e-05	0.0015834	0.00091806	0.00024228	0.00048681	0.001314	0.00067288	-0.00089447	-0.00047261
3.4014	261.11	0.00045381	0.00036168	0.00057218	0.0016367	0.00085683	0.00042661	-0.00011281	0.00029756	-0.0017229	0.00014759
3.418	321.81	0.0013155	0.00036953	0.0011334	0.00056391	-0.00022435	-0.0011284	-0.00038584	-0.0011163	-0.0023716	-0.0022609
3.4347	397.43	0.00090998	0.00027359	0.0013703	0.00062458	0.0013245	-0.0011625	-0.00012317	-0.0017046	-0.0020435	-0.0012037
3.4514	463.67	0.0007688	-2.87e-05	0.00055097	0.00063309	0.00049857	-0.0017401	-0.00031703	-0.0021337	-0.0019743	-0.0011301
3.4681	522.28	0.0013408	0.00020672	0.0005724	0.0011955	0.00094617	-0.0022639	-0.0019581	-0.0014202	-0.0026273	-0.0016523
3.4847	563.32	0.0022307	0.00077487	0.0011364	0.0010207	0.0016495	-0.0014323	-0.0019124	-0.0019572	-0.0014031	-0.00088224
3.5014	590.73	0.001377	0.00016132	0.0011051	0.0010047	0.0012217	-0.0020665	-0.0022961	-0.0022024	-0.001442	-0.0021306
3.5181	602.04	0.00129	0.00059906	0.0018606	0.0010422	0.0014174	-0.00072095	-0.0030818	-0.0013053	-0.0020748	-0.0008975
3.5347	607.97	0.0011772	0.00083058	0.0016408	0.0017921	0.0018688	-0.00057041	-0.0021304	-0.0011536	-0.0025548	-0.00041513
3.5514	600.39	0.00069533	0.0014722	0.00041936	0.0014092	0.0014153	-0.0016968	-0.0022235	-0.0021196	-0.0017246	-0.0011244
3.5681	590.71	0.0011909	0.0011112	0.0009867	0.00084274	0.00096297	-0.0019014	-0.002532	-0.0011988	-0.0015139	-0.00051517
3.5848	576.84	0.00084224	0.0013657	0.0014736	0.0011731	0.0018417	-0.0012661	-0.0024408	-0.0013958	-0.0027207	-0.0014596
3.6014	557.62	0.0022641	0.00074611	0.0010127	0.0021374	0.0013062	-0.00090317	-0.0011199	-0.00052978	-0.0014337	-0.00033547
3.6181	542.57	0.00033183	0.00051093	0.00074213	-6.05e-05	0.0019323	-0.0018984	-0.0020759	0.00014947	-0.0020018	-6.63e-05
3.6348	521.05	0.00080349	-0.00036645	0.00049927	0.00040367	0.00063496	-0.0020537	-0.0028724	-0.0015678	-0.0021088	-0.0012478
3.6515	500.21	0.0019366	-0.00011592	0.0018012	0.0013433	0.0012343	-0.00058206	-0.0021192	-0.0013702	-0.0016004	-0.001628
3.6681	477.74	0.001591	0.00046739	0.0018572	0.0014406	0.001467	-0.0012288	-0.0020364	-0.0015195	-0.002098	-0.00019874
3.6848	458.05	0.0012727	0.00087038	0.00058589	0.0014597	0.00037106	-0.0018221	-0.0015806	-0.00079218	-0.0027005	-0.0016943
3.7015	439.72	0.0011929	6.6e-05	0.0014553	0.00071518	0.00018136	-0.0020098	-0.0023577	-0.0019808	-0.0029964	-0.00086307
3.7182	426.59	0.0015099	0.00028736	0.0015665	0.00084116	0.00089734	-0.00089641	-0.0026548	-0.0016018	-0.0036286	-0.0017659
3.7348	418.38	0.0016428	4.59e-05	0.00078382	0.0010997	0.0012751	-0.0029309	-0.0024989	-0.0018618	-0.0033123	-0.0017132
3.7515	412.78	0.0017235	-0.00024773	0.00046208	0.00099	0.001003	-0.0024448	-0.0033075	-0.0024683	-0.0026124	-0.0015326
3.7682	411.58	0.0016463	0.0004327	-0.00026531	0.0013554	0.0010996	-0.0018512	-0.0029147	-0.0010292	-0.0029687	-0.0010429
3.7848	411.16	0.002019	0.00031673	8.96e-05	0.0012998	0.0009423	-0.0020724	-0.0035393	-0.0028604	-0.0030957	-0.0016664
3.8015	409.23	0.0023924	0.00022548	0.00025513	0.00090219	0.0014648	-0.0020777	-0.0031232	-0.0019822	-0.0018874	-0.00084289
3.8182	407.13	0.0012863	0.00015895	-0.00055344	0.00042629	0.00082803	-0.0016773	-0.0039113	-0.0019815	-0.0037666	-0.0017792
3.8349	399.68	0.0012377	0.00075886	0.00072095	0.0021122	0.00084261	-0.0015221	-0.0032579	-0.0017956	-0.0019456	-0.00095815
3.8515	394.8	0.001348	0.00025395	0.00029025	0.00092503	0.0011689	-0.0015034	-0.0023916	-0.0021156	-0.0014883	-0.0011727
3.8682	382.77	0.00064011	0.00080062	-0.00049221	0.0010566	0.0013827	-0.00099718	-0.0026497	-0.0010539	-0.0020879	-0.001595
3.8849	373.48	0.0016754	-0.00029649	0.00061851	0.0014257	0.0013141	-0.001306	-0.0021065	-0.0016413	-0.0010674	-0.00085456
3.9016	361.93	0.0010997	9.39e-05	0.00056531	0.00024042	0.0010195	-9.5e-05	-0.0018051	-0.00044723	-0.00012446	-0.00076159
3.9182	348.59	4.95e-05	-0.00020956	-0.00013786	-0.0003381	0.0003579	-0.00097575	-0.0015848	-0.00077004	-0.0011153	-0.0012387
3.9349	338.8	-0.00049866	-0.00069349	-0.0012736	-0.0014684	0.00071439	-0.00044482	-0.001633	-0.00069403	5.72e-05	-0.00094041
3.9516	325.59	-0.00094121	-0.00081937	-0.00062619	-0.00067848	-3.04e-06	-0.00083769	-0.00047635	-0.00085779	-0.00098742	-0.0016775
3.9683	316.2	-0.0010412	-0.0016639	-0.0010877	-0.0015191	-0.00023975	-0.00079641	-0.00095463	-0.00038305	-2.27e-05	-0.0015617
3.9849	306.14	-0.0019842	-0.00094616	-0.001577	-0.0011764	-0.00030691	-0.00013061	-0.00038797	-0.00041403	0.00037463	2.76e-06
4.0016	297.82	-0.00079394	-0.00056242	-0.00082459	-0.00043909	-0.00062825	0.00020925	-8.92e-06	0.00054037	0.00035883	-1.18e-05
4.0183	290.81	-0.00094755	-0.0020767	-0.0021531	-0.00054372	-0.00052615	-0.00059226	-0.0002199	-0.00010307	0.00078124	-2.67e-05
4.0349	283.02	-0.00023169	9.96e-05	-0.00097118	-0.00096421	-0.00067836	0.00015507	0.0011793	0.00055889	0.0014876	0.00068356
4.0516	277.1	-0.0017828	-0.0013153	-0.0010327	-0.00093773	-0.0014517	0.00054956	0.0011296	0.00084843	0.00069665	0.00059045
4.0683	270.72	-0.0012793	-0.0014488	-0.0014197	-0.001306	-0.0010401	0.0019515	0.0014027	0.0015118	0.00098984	0.00031588
4.085	265.53	-0.00059174	-4.44e-05	-0.00083541	0.00014071	-0.001165	0.0012855	0.0013809	0.00081607	0.0011542	0.00030042
4.1016	260.38	-0.00053723	-0.00084711	-0.0025207	-0.0014913	-0.0004719	0.001246	0.0010107	0.0013207	0.0012672	0.00041459
4.1183	255.43	-0.00037796	9.4e-05	-0.0011027	-0.0017028	-0.0010496	0.0011798	0.0015009	0.0017729	0.0019231	0.0010993
4.135	251.76	-0.0016424	-0.00032602	-0.00098183	-0.00086302	-0.001289	0.0016587	0.0013744	0.0011858	0.0023472	0.00085094
4.1517	248.09	-0.0018009	-0.0004646	-0.0024013	-0.0017854	-0.0017546	0.0013216	0.0016251	0.0009731	0.0012734	0.0012252
4.1683	243.93	-0.00074841	-0.00075802	-0.0021214	-0.0005783	-0.00095146	0.0020744	0.0024956	0.0013479	0.0021121	0.0011073
4.185	238.71	-0.0013829	-0.0010779	-0.001843	-0.0011075	-0.00088252	0.00078629	0.0018619	0.0015105	0.0020474	0.0014825
4.2017	235.56	-0.0013596	-0.00096268	-0.0018089	-0.0015843	-0.002929	0.001241	0.0022514	0.0014342	0.0011829	0.0017288
[truncated: 348 more rows]

## Sheet: P07
Time (s)	Ground Truth	Positive 1	Positive 2	Positive 3	Positive 4	Positive 5	Negative 1	Negative 2	Negative 3	Negative 4	Negative 5
[truncated: 601 more rows]

[truncated: 17 more sheets: P08, P09, P10, P11, P12, P13, P14, P15, P16, P17, P18, P19, P20, P21, P22, P23, P24]
